# Supplementary material for: Phosphorylcholine-conjugated gold-molecular clusters improve signal for Lymph Node NIR-II fluorescence imaging in preclinical cancer models
Source: Nat Commun. 2022 Sep 24;13:5613. doi: 10.1038/s41467-022-33341-6 (PMC9509333; doi:10.1038/s41467-022-33341-6)
Supplement: Supplementary file 15 — Source Data file [file 41467_2022_33341_MOESM15_ESM.xlsx]

## Sheet: Figure 1c
Figure 1c	UV-vis				PL
	Wavelength (nm)	Abs			Wavelength (nm)	Intensity
	1000	0.01667			902.841	0.09207
	999	0.0167			911.342	0.17332
	998	0.01667			919.845	0.26181
	997	0.01672			928.352	0.33149
	996	0.01673			936.858	0.37746
	995	0.01679			945.372	0.43213
	994	0.01677			953.877	0.48898
	993	0.01683			962.368	0.54778
	992	0.01687			970.862	0.61169
	991	0.01688			979.36	0.67007
	990	0.01696			987.862	0.7211
	989	0.01696			996.366	0.76836
	988	0.01708			1004.88	0.81495
	987	0.01705			1013.39	0.85402
	986	0.01718			1021.9	0.8885
	985	0.01719			1030.4	0.91082
	984	0.01723			1038.91	0.92702
	983	0.01731			1047.41	0.94885
	982	0.01729			1055.92	0.96081
	981	0.01738			1064.43	0.98248
	980	0.01738			1072.93	0.99015
	979	0.01748			1081.43	1
	978	0.01757			1089.95	0.99228
	977	0.01757			1098.46	0.97364
	976	0.01766			1106.96	0.94686
	975	0.01766			1115.46	0.92259
	974	0.01769			1123.97	0.892
	973	0.01784			1132.47	0.86248
	972	0.01784			1140.97	0.82508
	971	0.018			1149.48	0.78526
	970	0.01805			1157.97	0.74537
	969	0.01812			1166.47	0.70913
	968	0.01825			1174.98	0.67783
	967	0.01825			1183.48	0.64551
	966	0.01836			1191.98	0.61193
	965	0.01848			1200.49	0.58928
	964	0.01854			1208.98	0.5636
	963	0.01866			1217.48	0.53995
	962	0.0188			1225.99	0.51768
	961	0.01887			1234.48	0.49345
	960	0.01909			1242.98	0.47265
	959	0.0192			1251.49	0.44968
	958	0.01937			1259.98	0.42864
	957	0.01964			1268.48	0.40643
	956	0.01986			1276.99	0.38605
	955	0.02001			1285.48	0.36281
	954	0.02023			1293.98	0.34242
	953	0.0204			1302.48	0.32233
	952	0.02056			1310.97	0.30461
	951	0.02077			1319.47	0.28471
	950	0.02095			1327.98	0.2674
	949	0.02111			1336.48	0.24967
	948	0.02126			1344.97	0.23484
	947	0.02149			1353.47	0.21678
	946	0.0216			1361.97	0.19328
	945	0.02179			1370.46	0.16685
	944	0.02195			1378.95	0.1359
	943	0.02211			1387.44	0.1049
	942	0.0223			1395.93	0.07513
	941	0.02245			1404.43	0.04802
	940	0.02264			1412.92	0.0283
	939	0.02279			1421.42	0.01827
	938	0.02295			1429.9	0.01154
	937	0.02314			1438.38	0.00668
	936	0.02331			1446.88	0.00344
	935	0.02346			1455.38	0.00189
	934	0.02364			1463.86	0.000999677
	933	0.02386			1472.35	0.00022128
	932	0.02403			1480.85	0
	931	0.02422			1489.34	0.00103
	930	0.02441			1497.82	0.00232
	929	0.02461			1506.3	0.00446
	928	0.0248			1514.79	0.00506
	927	0.025			1523.28	0.00613
	926	0.02518			1531.77	0.00861
	925	0.02538			1540.25	0.01026
	924	0.02557			1548.73	0.01109
	923	0.02573			1557.21	0.01042
	922	0.02598			1565.7	0.00968
	921	0.02615			1574.19	0.01108
	920	0.02634			1582.67	0.01045
	919	0.02655			1591.16	0.013
	918	0.02677			1599.63	0.01204
	917	0.02697
	916	0.02715
	915	0.02739
	914	0.02756
	913	0.02777
	912	0.02801
	911	0.02825
	910	0.02845
	909	0.02869
	908	0.0289
	907	0.02914
	906	0.02937
	905	0.02962
	904	0.02985
	903	0.03009
	902	0.03032
	901	0.03057
	900	0.03081
	899	0.03104
	898	0.03129
	897	0.03154
	896	0.0318
	895	0.03207
	894	0.03233
	893	0.03259
	892	0.03287
	891	0.03318
	890	0.03344
	889	0.03373
	888	0.03399
	887	0.03428
	886	0.03455
	885	0.03487
	884	0.03518
	883	0.03548
	882	0.03574
	881	0.03607
	880	0.03641
	879	0.03673
	878	0.03704
	877	0.03738
	876	0.03772
	875	0.03802
	874	0.03837
	873	0.0387
	872	0.03903
	871	0.03939
	870	0.0397
	869	0.04009
	868	0.0404
	867	0.0408
	866	0.04116
	865	0.04155
	864	0.04189
	863	0.04229
	862	0.04266
	861	0.04305
	860	0.04344
	859	0.0438
	858	0.04422
	857	0.04462
	856	0.04502
	855	0.04541
	854	0.04587
	853	0.04628
	852	0.04668
	851	0.04709
	850	0.04754
	849	0.04797
	848	0.04844
	847	0.04885
	846	0.04932
	845	0.04977
	844	0.05024
	843	0.05071
	842	0.05116
	841	0.05164
	840	0.05211
	839	0.05261
	838	0.05309
	837	0.05357
	836	0.05411
	835	0.05456
	834	0.05509
	833	0.05559
	832	0.0561
	831	0.05664
	830	0.05718
	829	0.0577
	828	0.05823
	827	0.05878
	826	0.05932
	825	0.05988
	824	0.06046
	823	0.061
	822	0.06155
	821	0.06212
	820	0.06269
	819	0.06326
	818	0.06386
	817	0.06442
	816	0.06497
	815	0.06557
	814	0.06612
	813	0.06675
	812	0.06733
	811	0.06793
	810	0.06851
	809	0.06911
	808	0.06973
	807	0.07033
	806	0.0709
	805	0.07152
	804	0.07215
	803	0.07273
	802	0.07331
	801	0.07395
	601	0.1796
	600	0.18066
	599	0.1819
	598	0.18307
	597	0.18452
	596	0.18568
	595	0.18706
	594	0.18834
	593	0.18989
	592	0.19123
	591	0.19258
	590	0.19417
	589	0.19545
	588	0.19721
	587	0.19859
	586	0.20029
	585	0.20194
	584	0.20336
	583	0.20507
	582	0.20668
	581	0.2085
	580	0.21027
	579	0.21198
	578	0.21376
	577	0.21547
	576	0.21744
	575	0.21908
	574	0.22083
	573	0.22267
	572	0.22445
	571	0.22651
	570	0.22831
	569	0.22853
	568	0.23049
	567	0.23225
	566	0.23427
	565	0.23605
	564	0.23815
	563	0.23984
	562	0.24176
	561	0.24349
	560	0.24534
	559	0.24739
	558	0.24916
	557	0.2509
	556	0.25263
	555	0.25423
	554	0.2561
	553	0.2578
	552	0.2597
	551	0.26127
	550	0.26302
	549	0.26456
	548	0.26638
	547	0.26819
	546	0.2693
	545	0.27106
	544	0.27284
	543	0.27473
	542	0.27661
	541	0.27833
	540	0.28045
	539	0.28223
	538	0.28426
	537	0.28637
	536	0.28858
	535	0.29045
	534	0.2927
	533	0.29505
	532	0.29735
	531	0.29998
	530	0.30218
	529	0.30478
	528	0.30726
	527	0.31011
	526	0.31274
	525	0.31526
	524	0.31821
	523	0.32107
	522	0.32399
	521	0.32689
	520	0.33002
	519	0.33314
	518	0.33604
	517	0.33935
	516	0.34239
	515	0.34559
	514	0.34871
	513	0.35178
	512	0.35506
	511	0.35804
	510	0.36145
	509	0.36454
	508	0.36792
	507	0.3709
	506	0.37392
	505	0.37698
	504	0.38002
	503	0.38313
	502	0.38598
	501	0.389
	500	0.3918
	499	0.3948
	498	0.39771
	497	0.40045
	496	0.40329
	495	0.40595
	494	0.40878
	493	0.41151
	492	0.41417
	491	0.41686
	490	0.41944
	489	0.42218
	488	0.42459
	487	0.4273
	486	0.42991
	485	0.4324
	484	0.43503
	483	0.43743
	482	0.44019
	481	0.44249
	480	0.44535
	479	0.44801
	478	0.45064
	477	0.45358
	476	0.45625
	475	0.45943
	474	0.46222
	473	0.46539
	472	0.46848
	471	0.4718
	470	0.47524
	469	0.47853
	468	0.48201
	467	0.48506
	466	0.48865
	465	0.49223
	464	0.49572
	463	0.49943
	462	0.50269
	461	0.5062
	460	0.50928
	459	0.51259
	458	0.51579
	457	0.5188
	456	0.52184
	455	0.52495
	454	0.52787
	453	0.53038
	452	0.53306
	451	0.53575
	450	0.53824
	449	0.54044
	448	0.54236
	447	0.54485
	446	0.54685
	445	0.549
	444	0.55084
	443	0.55288
	442	0.55462
	441	0.55627
	440	0.55804
	439	0.55984
	438	0.56172
	437	0.56339
	436	0.56509
	435	0.56694
	434	0.56854
	433	0.57027
	432	0.57215
	431	0.57405
	430	0.57617
	429	0.57807
	428	0.58055
	427	0.58266
	426	0.58561
	425	0.58804
	424	0.59139
	423	0.59445
	422	0.59752
	421	0.60119
	420	0.60478
	419	0.60862
	418	0.6127
	417	0.61658
	416	0.62077
	415	0.62506
	414	0.62953
	413	0.63378
	412	0.63814
	411	0.64255
	410	0.64684
	409	0.65163
	408	0.65622
	407	0.66046
	406	0.66503
	405	0.66982
	404	0.67416
	403	0.67859
	402	0.68349
	401	0.68778
	400	0.69269
	399	0.69729
	398	0.70181
	397	0.70593
	396	0.71053
	395	0.71513
	394	0.71946
	393	0.724
	392	0.72864
	391	0.73356
	390	0.73778
	389	0.74243
	388	0.74699
	387	0.75154
	386	0.7566
	385	0.76131
	384	0.76608
	383	0.77148
	382	0.77705
	381	0.78188
	380	0.78762
	379	0.79275
	378	0.79859
	377	0.80389
	376	0.8096
	375	0.81527
	374	0.82104
	373	0.82627
	372	0.83219
	371	0.83774
	370	0.84391
	369	0.84982
	368	0.85539
	367	0.86132
	366	0.86751
	365	0.87405
	364	0.88053
	363	0.88708
	362	0.89391
	361	0.90177
	360	0.90915
	359	0.91696
	358	0.9244
	357	0.93266
	356	0.94167
	355	0.95065
	354	0.95929
	353	0.96873
	352	0.97697
	351	0.98678
	350	0.99563
	349	0.96412
	348	0.97273
	347	0.98204
	346	0.99069
	345	1.00022
	344	1.00859
	343	1.01821
	342	1.02737
	341	1.03564
	340	1.04497
	339	1.04214
	338	1.05043
	337	1.05965
	336	1.06779
	335	1.07681
	334	1.08509
	333	1.0932
	332	1.10155
	331	1.10957
	330	1.11807
	329	1.12616
	328	1.13382
	327	1.14242
	326	1.14988
	325	1.15759
	324	1.16439
	323	1.17172
	322	1.17766
	321	1.18461
	320	1.19077
	319	1.19631
	318	1.20258
	317	1.20849
	316	1.21485
	315	1.22061
	314	1.22762
	313	1.23495
	312	1.24263
	311	1.25128
	310	1.2594
	309	1.26869
	308	1.27805
	307	1.28735
	306	1.29798
	305	1.30787
	304	1.31875
	303	1.32989
	302	1.34014
	301	1.35136
	300	1.363
	299	1.37548
	298	1.38798
	297	1.40068
	296	1.4136
	295	1.42685
	294	1.44008
	293	1.45456
	292	1.4681
	291	1.482
	290	1.49623
	289	1.51035
	288	1.52452
	287	1.53826
	286	1.55188
	285	1.56501
	284	1.57739
	283	1.5904
	282	1.60257
	281	1.61391
	280	1.62515
	279	1.63681
	278	1.64738
	277	1.659
	276	1.67008
	275	1.68253
	274	1.695
	273	1.7073
	272	1.72189
	271	1.73686
	270	1.75261
	269	1.76878
	268	1.78664
	267	1.80572
	266	1.82527
	265	1.84541
	264	1.86786
	263	1.8906
	262	1.91459
	261	1.93938
	260	1.9646
	259	1.99176
	258	2.01925
	257	2.04781
	256	2.07693
	255	2.1078
	254	2.13874
	253	2.17156
	252	2.20442
	251	2.23828
	250	2.27536
	249	2.31078
	248	2.34795
	247	2.38576
	246	2.42454
	245	2.46208
	244	2.50169
	243	2.5411
	242	2.58038
	241	2.62145
	240	2.66263
	239	2.70781
	238	2.74968
	237	2.79754
	236	2.84674
	235	2.89911
	234	2.95544
	233	3.01611
	232	3.07816
	231	3.1445
	230	3.21681
	229	3.28691
	228	3.36739
	227	3.45748
	226	3.53971
	225	3.6335
	224	3.73189
	223	3.84742
	222	3.94984
	221	4.0813
	220	4.18075
	219	4.3848
	218	4.50347
	217	4.80368
	216	4.77108
	215	5.22065
	214	5.6308
	213	10
	212	5.78206
	211	10
	210	5.5817
	209	10
	208	10
	207	10
	206	10
	205	10
	204	10
	203	10
	202	10
	201	10
	200	10
	Au25GS-3_3K filtr
	Au25GS-3_3K filtr
	Collection Time: 11/14/2020 3:48:21 PM
	Operator Name :
	Scan Software Version: 3.00(182)
	Parameter List :
	Instrument Cary 6000i
	Instrument Version 1.09
	Start (nm) 1000.00
	Stop (nm) 200.00
	X Mode Nanometers
	Y Mode Abs
	UV-Vis Scan Rate (nm/min) 600.000
	UV-Vis Data Interval (nm) 1.000
	UV-Vis Ave. Time (sec) 0.100
	UV-Vis SBW (nm) 2.000
	Slit Height Full
	Beam Mode Double
	Signal-to-noise Mode Off
	UV Source On
	Vis Source On
	Third Source Off
	Source Changeover (nm) 350.00
	Detector Changeover (nm) 800.00
	Grating Changeover (nm) 800.00
	Baseline Correction On
	Baseline Type Baseline correction
	Baseline File Name
	Baseline Std Ref File Name
	Cycle Mode Off
	Comments
	Method Log :
	Method Name : Default
	Date/Time stamp: 11/14/2020 3:42:47 PM
	Method Modifications:
	Baseline Correction Changed: 11/14/2020 3:43:23 PM	Old:0
	Sipper Type Changed: 11/14/2020 3:43:23 PM	Old:Internal RSA
	End Method Modifications
	<SBW (nm)>	2
	<Energy>	47.86
	<Slit height>	Full
	<Current Wavelength>	200
	Normalize("Au25GS-3_3K filtr"):Au25GS-3_3K filtr
	Au25GS-3_3K filtr
	Collection Time: 11/14/2020 3:48:21 PM
	Operator Name :
	Scan Software Version: 3.00(182)
	Parameter List :
	Instrument Cary 6000i
	Instrument Version 1.09
	Start (nm) 1000.00
	Stop (nm) 200.00
	X Mode Nanometers
	Y Mode Abs
	UV-Vis Scan Rate (nm/min) 600.000
	UV-Vis Data Interval (nm) 1.000
	UV-Vis Ave. Time (sec) 0.100
	UV-Vis SBW (nm) 2.000
	Slit Height Full
	Beam Mode Double
	Signal-to-noise Mode Off
	UV Source On
	Vis Source On
	Third Source Off
	Source Changeover (nm) 350.00
	Detector Changeover (nm) 800.00
	Grating Changeover (nm) 800.00
	Baseline Correction On
	Baseline Type Baseline correction
	Baseline File Name
	Baseline Std Ref File Name
	Cycle Mode Off
	Comments
	Method Log :
	Method Name : Default
	Date/Time stamp: 11/14/2020 3:42:47 PM
	Method Modifications:
	Baseline Correction Changed: 11/14/2020 3:43:23 PM	Old:0
	Sipper Type Changed: 11/14/2020 3:43:23 PM	Old:Internal RSA
	End Method Modifications
	<SBW (nm)>	2
	<Energy>	47.86
	<Slit height>	Full
	<Current Wavelength>	200
	All data points copied from continuum 'Au25GS-3_3K filtr' to create 'Au25GS-3_3K filtr Norm'
	All data points multiplied by 1.4436
	Continuum name changed to 'Normalize("Au25GS-3_3K filtr"):Au25GS-3_3K filtr'

## Sheet: Figure 1e
Figure 1e		cryoEM_particle size
	#	size
	1	1.747
	2	1.526
	3	2.182
	4	1.862
	5	1.963
	6	2.073
	7	2.182
	8	1.753
	9	1.856
	10	1.965
	11	2.073
	12	1.529
	13	1.753
	14	1.614
	15	1.635
	16	1.965
	17	1.854
	18	1.745
	19	1.745
	20	1.965
	21	1.854
	22	1.872
	23	1.98
	24	2.129
	25	2.072
	26	2.088
	27	1.993
	28	1.913
	29	1.833
	30	2.019
	31	1.909
	32	1.926
	33	1.821
	34	1.783
	35	1.699
	36	1.798
	37	1.747
	38	1.95
	39	2.265
	40	1.435
	41	1.731
	42	1.661
	43	1.511
	44	2.098
	45	1.581
	46	2.236
	47	1.879
	48	2.057
	49	1.913
	50	1.832
	51	2.043
	52	1.778
	53	1.991
	54	1.957
	55	1.916
	56	1.911
	57	1.886
	58	1.574
	59	1.809
	60	1.703
	61	1.483
	62	2.034
	63	1.904
	64	1.655
	65	2.072
	66	1.618
	67	1.834
	68	1.854
	69	1.736
	70	1.827
	71	1.812
	72	1.379
	73	1.839
	74	1.797
	75	2.021
	76	1.64
	77	1.646
	78	2.055
	79	1.658
	80	1.885
	81	1.535
	82	1.815
	83	1.942
	84	1.559
	85	1.791
	86	1.85
	87	1.67
	88	1.966
	89	1.943
	90	1.67
	91	2.094
	92	1.458
	93	1.712
	94	1.601
	95	1.533
	96	1.488
	97	1.722
	98	1.622
	99	2.052
	100	2.072
	101	1.648
	102	1.788
	103	1.438
	104	1.531
	105	1.806
	106	1.635
	107	1.758
	108	1.786
	109	1.749
	110	1.604
	111	1.881
	112	1.922
	113	1.827
	114	1.702
	115	1.92
	116	1.756
	117	1.9
	118	1.812
	119	2.095
	120	1.646
	121	1.918
	122	1.722
	123	1.661
	124	1.661
	125	1.913
	126	1.922
	127	1.499
	128	1.533
	129	2.072
	130	1.531
	131	1.896
	132	1.703
	133	1.567
	134	1.67
	135	1.746
	136	1.551
	137	1.535
	138	1.707
	139	1.533
	140	1.785
	141	1.536
	142	1.668
	143	1.64
	144	1.536
	145	2.006
	146	2.014
	147	1.668
	148	1.668
	149	1.604
	150	1.942
	151	1.594
	152	1.996
	153	1.703
	154	2.182
	155	1.53
	156	1.876
	157	1.859
	158	1.723
	159	1.841
	160	1.745
	161	2.025
	162	2.088
	163	2.181
	164	2.06
	165	1.806
	166	2.253
	167	2.3
	168	2.019
	169	2.04
	170	1.669
	171	1.762
	172	1.722
	173	1.834
	174	1.912
	175	1.835
	176	1.775
	177	1.588
	178	2.105
	179	1.762
	180	1.758
	181	1.8
	182	1.668
	183	1.95
	184	1.851
	185	1.913
	186	1.68
	187	1.915
	188	2.017
	189	1.834
	190	2.02
	191	1.604
	192	1.588
	193	1.991
	194	2.013
	195	1.845
	196	1.874
	197	1.775
	198	1.745
	199	1.758
	200	1.999
	201	1.646
	202	1.484
	203	1.573
	204	1.579
	205	1.709
	206	1.672
	207	2.073
	208	2.093
	209	1.828
	210	1.806
	211	1.703
	212	1.802
	213	1.693
	214	1.683
	215	1.913
	216	1.567
	217	1.756
	218	1.991
	219	1.798
	220	1.621
	221	1.668
	222	1.92
	223	1.752
	224	1.728
	225	1.982
	226	2.08
	227	1.681
	228	1.9
	229	1.914
	230	1.635
	231	1.815
	232	1.711
	233	1.913
	234	1.802
	235	1.93
	236	1.746
	237	2.011
	238	2.06
	239	1.922
	240	1.876
	241	1.863
	242	1.904
	243	2.076
	244	1.5
	245	1.714
	246	1.873
	247	1.706
	248	1.919
	249	1.97
	250	1.981
	251	1.588
	252	1.675
	253	1.702
	254	1.999
	255	1.712
	256	1.701
	257	1.703
	258	1.779
	259	1.801
	260	1.689
	261	1.63
	262	1.658
	263	1.665
	264	2.021
	265	1.742
	266	1.568
	267	1.646
	268	2.034
	269	1.845
	270	2.142
	271	1.965
	272	1.701
	273	2.13
	274	1.764
	275	2.017
	276	1.876
	277	2.079
	278	1.693
	279	1.6
	280	1.916
	281	1.58
	282	1.604
	283	1.645
	284	1.546
	285	1.736
	286	1.75
	287	1.965
	288	1.965
	289	1.849
	290	1.815
	291	1.982
	292	1.814
	293	1.77
	294	1.665
	295	1.683
	296	1.781
	297	1.871
	298	1.778
	299	2.063
	300	1.758
	301	1.95
	302	1.92
	303	1.85
	304	1.895
	305	1.568
	306	1.879
	307	1.801
	308	1.902
	309	1.849
	310	1.99
	311	1.873
	312	1.786
	313	1.714
	314	2.034
	315	1.462
	316	1.635
	317	1.946
	318	1.988
	319	1.882
	320	2.067
	321	1.845
	322	1.657
	323	1.64
	324	1.745
	325	1.637
	326	1.688
	327	2.072
	328	1.756
	329	1.851
	330	1.876
	331	1.806
	332	2.181
	333	1.946
	334	1.448
	335	1.92
	336	1.736
	337	1.874
	338	1.996
	339	1.779
	340	1.614
	341	1.573
	342	1.913
	343	1.822
	344	1.942
	345	1.703
	346	1.77
	347	1.541
	348	1.745
	349	1.943
	350	1.883
	351	1.802
	352	1.887
	353	2.011
	354	1.909
	355	1.629
	356	1.781
	357	1.68
	358	1.706
	359	1.633
	360	1.571
	361	1.397
	362	1.746
	363	1.99
	364	1.726
	365	1.909
	366	1.942
	367	1.781
	368	1.79
	369	1.999
	370	1.706
	371	2.176
	372	1.413
	373	1.741
	374	1.748
	375	1.629
	376	1.574
	377	1.739
	378	1.614
	379	1.487
	380	1.662
	381	1.64
	382	1.929
	383	1.864
	384	1.633
	385	2.03
	386	1.565
	387	2.079
	388	1.999
	389	2.06
	390	1.731
	391	1.562
	392	1.58
	393	1.943
	394	1.762
	395	1.614
	396	2.049
	397	1.862
	398	1.681
	399	2.303
	400	1.628
	401	1.75
	402	1.85
	403	1.979
	404	1.809
	405	1.78
	406	2.136
	407	1.669
	408	1.377
	409	1.872
	410	1.942
	411	1.927
	412	1.728
	413	1.807
	414	1.712
	415	1.671
	416	2.067
	417	1.796
	418	1.367
	419	1.313
	420	2.03
	421	1.462
	422	1.703
	423	1.635
	424	1.881
	425	1.83
	426	1.975
	427	2.011
	428	1.643
	429	1.913
	430	1.943
	431	1.798
	432	1.672
	433	1.501
	434	2.039
	435	2.064
	436	1.782
	437	1.966
	438	1.571
	439	1.492
	440	1.502
	441	1.672
	442	1.914
	443	1.585
	444	1.621
	445	1.379
	446	2.018
	447	1.669
	448	1.731
	449	2.17
	450	1.321
	451	1.854
	452	1.353
	453	1.749
	454	1.567
	455	1.966
	456	1.527
	457	1.443
	458	1.622
	459	1.757
	460	1.873
	461	1.799
	462	1.337
	463	1.848
	464	1.963
	465	1.65
	466	1.439
	467	1.405
	468	1.965
	469	1.183
	470	1.618
	471	1.604
	472	1.703
	473	1.264
	474	1.559
	475	1.827
	476	1.238
	477	1.991
	478	1.64
	479	1.367
	480	1.889
	481	1.635
	482	1.745
	483	1.573
	484	1.403
	485	1.993
	486	1.134
	487	1.431
	488	1.439
	489	1.988
	490	1.279
	491	1.642
	492	1.92
	493	1.95
	494	1.44
	495	1.861
	496	1.907
	497	1.564
	498	1.664
	499	1.863
	500	1.342
	501	2.017
	502	1.872
	503	1.778
	504	1.508
	505	1.703
	506	1.844
	507	1.179
	508	1.885
	509	1.706
	510	2.011
	511	1.681
	512	1.579
	513	1.982
	514	1.601
	515	1.648
	516	1.674
	517	1.542
	518	1.872
	519	1.966
	520	1.731
	521	1.806
	522	1.601
	523	1.651
	524	1.611
	525	1.85
	526	1.622
	527	1.806
	528	1.536
	529	1.658
	530	1.621
	531	1.636
	532	1.521
	533	1.78
	534	1.354
	535	1.5
	536	1.508
	537	1.518
	538	1.294
	539	1.688
	540	1.858
	541	1.082
	542	1.447
	543	1.055
	544	1.745
	545	1.879
	546	1.689
	547	2.073
	548	1.131
	549	1.781
	550	1.44
	551	1.501
	552	1.845
	553	1.675
	554	1.76
	555	1.198
	556	1.807
	557	2.331
	558	2.162
	559	1.98
	560	1.769
	561	1.753
	562	1.85
	563	1.681
	564	2.081
	565	1.862
	566	1.499
	567	1.728
	568	1.672
	569	1.914
	570	1.758
	571	1.583
	572	1.896
	573	1.629
	574	1.739
	575	1.343
	576	1.396
	577	1.356
	578	1.566
	579	1.379
	580	1.879
	581	1.775
	582	1.828
	583	1.753
	584	1.916
	585	1.717
	586	1.946
	587	1.501
	588	1.779
	589	1.417
	590	1.628
	591	1.482
	592	1.284
	593	1.433
	594	1.739
	595	1.313
	596	1.502
	597	1.757
	598	1.738
	599	1.703
	600	1.71
	601	1.241
	602	1.424
	603	1.568
	604	1.667
	605	2.035
	606	1.331
	607	1.674
	608	1.592
	609	1.403
	610	1.644
	611	1.456
	612	1.338
	613	1.126
	614	1.533
	615	1.966
	616	1.706
	617	1.851
	618	1.124
	619	1.349
	620	1.265
	621	1.572
	622	1.706
	623	1.31
	624	1.276
	625	1.476
	626	1.383
	627	1.731
	628	1.667
	629	1.553
	630	1.396
	631	1.506
	632	1.806
	633	1.552
	634	1.309
	635	1.601
	636	1.689
	637	1.963
	638	1.594
	639	1.862
	640	1.482
	641	1.531
	642	1.854
	643	1.166
	644	1.319
	645	1.674
	646	1.699
	647	1.557
	648	1.494
	649	1.859
	650	1.938
	651	1.703
	652	1.183
	653	1.856
	654	1.503
	655	1.396
	656	1.635
	657	1.886
	658	1.424
	659	1.379
	660	1.645
	661	1.366
	662	1.494
	663	1.546
	664	1.747
	665	1.443
	666	1.758
	667	1.542
	668	1.095
	669	1.334
	670	1.762
	671	1.692
	672	1.665
	673	1.577
	674	1.439
	675	1.439
	676	1.749
	677	1.965
	678	1.862
	679	1.388
	680	1.549
	681	1.364
	682	1.473
	683	1.341
	684	1.513
	685	1.619
	686	1.885
	687	1.595
	688	1.383
	689	1.4
	690	1.388
	691	1.363
	692	1.536
	693	1.483
	694	1.314
	695	1.326
	696	1.503
	697	1.261
	698	1.668
	699	1.641
	700	1.473
	701	1.596
	702	1.672
	703	1.583
	704	1.527
	705	1.334
	706	1.527
	707	1.442
	708	1.68
	709	2.013
	710	1.434
	711	1.052
	712	1.636
	713	1.692
	714	1.279
	715	1.509
	716	1.591
	717	1.682
	718	1.667
	719	1.886
	720	1.482
	721	1.31
	722	1.522
	723	1.439
	724	1.269
	725	1.521
	726	1.221
	727	1.059
	728	1.542
	729	1.433
	730	1.762
	731	1.717
	732	1.879
	733	1.138
	734	1.504
	735	1.553
	736	1.649
	737	1.633
	738	1.746
	739	1.676
	740	1.311
	741	1.342
	742	1.466
	743	1.536
	744	1.511
	745	1.388
	746	1.372
	747	1.313
	748	1.665
	749	1.591
	750	1.206
	751	1.466
	752	1.398
	753	1.504
	754	1.529
	755	1.4
	756	1.354
	757	1.403
	758	1.363
	759	1.642
	760	1.834
	761	1.362
	762	1.259
	763	1.681
	764	2.126
	765	1.435
	766	1.41
	767	1.821
	768	1.856
	769	1.359
	770	1.614
	771	1.145
	772	1.975
	773	1.644
	774	1.412
	775	1.258
	776	1.264
	777	1.814
	778	1.46
	779	1.618
	780	1.642
	781	1.47
	782	1.872
	783	1.527
	784	1.244
	785	1.366
	786	1.488
	787	1.529
	788	1.243
	789	1.736
	790	2.018
	791	1.948
	792	1.413
	793	1.915
	794	1.295
	795	1.753
	796	1.648
	797	1.276
	798	1.4
	799	1.117
	800	1.331
	801	1.82
	802	1.434
	803	1.174
	804	1.688
	805	1.303
	806	1.8
	807	1.588
	808	1.552
	809	1.395
	810	1.478
	811	1.642
	812	1.552
	813	1.341
	814	1.582
	815	1.314
	816	1.65
	817	1.328
	818	1.583
	819	1.414
	820	1.222
	821	2.039
	822	1.678
	823	1.511
	824	1.773
	825	1.692
	826	1.442
	827	1.424
	828	1.276
	829	1.483
	830	1.583
	831	1.519
	832	1.488
	833	1.479
	834	1.363
	835	1.396
	836	1.258
	837	1.651
	838	1.337
	839	1.499
	840	1.456
	841	1.403
	842	1.366
	843	1.377
	844	1.552
	845	1.292
	846	1.142
	847	1.711
	848	2.149
	849	1.391
	850	1.591
	851	2.155
	852	1.275
	853	1.504
	854	1.778
	855	1.62
	856	1.551
	857	1.215
	858	1.222
	859	1.712
	860	1.739
	861	2.198
	862	1.564
	863	1.682
	864	1.858
	865	1.854
	866	1.621
	867	1.61
	868	1.638
	869	1.649
	870	1.681
	871	1.981
	872	1.818
	873	1.443
	874	1.676
	875	1.443
	876	1.582
	877	1.879
	878	1.092
	879	1.488
	880	1.668
	881	1.403
	882	1.761
	883	1.674
	884	1.579
	885	1.522
	886	1.804
	887	1.356
	888	1.688
	889	1.297
	890	1.294
	891	1.47
	892	1.781
	893	1.097
	894	1.407
	895	1.527
	896	1.283
	897	1.672
	898	2.018
	899	1.527
	900	1.075
	901	1.536
	902	1.603
	903	1.215
	904	1.551
	905	1.564
	906	1.636
	907	1.652
	908	1.504
	909	1.479
	910	1.561
	911	1.668
	912	1.769
	913	1.412
	914	1.605
	915	1.36
	916	1.398
	917	1.403
	918	2.17
	919	1.796
	920	1.522
	921	1.711
	922	1.395
	923	1.131
	924	1.664
	925	1.331
	926	1.316
	927	1.93
	928	1.543
	929	1.618
	930	1.342
	931	1.635
	932	1.495
	933	1.265
	934	1.377
	935	1.284
	936	1.68
	937	1.234
	938	1.511
	939	1.711
	940	1.671
	941	1.403
	942	1.362
	943	1.238
	944	1.417
	945	1.363
	946	1.4
	947	1.703
	948	1.379
	949	1.433
	950	1.502
	951	1.343
	952	1.64
	953	1.337
	954	1.196
	955	1.618
	956	1.435
	957	1.388
	958	1.611
	959	1.79
	960	1.796
	961	1.338
	962	1.09
	963	1.856
	964	1.909
	965	1.236
	966	1.385
	967	1.806
	968	1.249
	969	1.664
	970	1.552
	971	1.588
	972	1.644
	973	1.354
	974	1.3
	975	1.622
	976	1.745
	977	2.019
	978	2.208
	979	1.583
	980	1.41
	981	1.295
	982	1.366
	983	1.409
	984	1.874
	985	1.439
	986	1.466
	987	2.237
	988	1.272
	989	1.758
	990	1.388
	991	1.693
	992	2.083
	993	1.932
	994	1.527
	995	1.552
	996	1.383
	997	1.602
	998	1.691
	999	1.463
	1000	1.881
	1001	1.746
	1002	1.354
	1003	1.465
	1004	1.691
	1005	1.09
	1006	1.536
	1007	1.328
	1008	1.346
	1009	1.326
	1010	2.072
	1011	1.783
	1012	1.801
	1013	1.619
	1014	1.439
	1015	1.536
	1016	1.603
	1017	1.421
	1018	1.6
	1019	1.688
	1020	1.863
	1021	1.511
	1022	1.435
	1023	1.572
	1024	1.581
	1025	1.369
	1026	1.326
	1027	1.644
	1028	1.443
	1029	1.26
	1030	1.61
	1031	1.45
	1032	1.697
	1033	1.557
	1034	1.68
	1035	1.326
	1036	1.6
	1037	1.18
	1038	1.58
	1039	1.274
	1040	1.515
	1041	1.433
	1042	1.25
	1043	1.581
	1044	1.6
	1045	1.586
	1046	1.192
	1047	1.798
	1048	1.629
	1049	1.967
	1050	1.367
	1051	1.444
	1052	1.595
	1053	1.979
	1054	1.644
	1055	1.812
	1056	1.642
	1057	1.746
	1058	1.409
	1059	1.886
	1060	1.68
	1061	1.319
	1062	1.417
	1063	1.664
	1064	1.238
	1065	1.509
	1066	1.562
	1067	1.097
	1068	1.097
	1069	1.326
	1070	1.383
	1071	1.482
	1072	1.359
	1073	1.573
	1074	1.712
	1075	1.511
	1076	1.728
	1077	1.642
	1078	1.58
	1079	1.645
	1080	1.711
	1081	1.737
	1082	1.418
	1083	1.413
	1084	1.344
	1085	1.779
	1086	1.363
	1087	1.376
	1088	1.212
	1089	1.543
	1090	1.395
	1091	1.124
	1092	1.435
	1093	1.457
	1094	1.366
	1095	1.532
	1096	1.511
	1097	1.475
	1098	1.395
	1099	1.641
	1100	1.778
	1101	1.344
	1102	1.664
	1103	1.482
	1104	1.967
	1105	1.979
	1106	1.656
	1107	1.363
	1108	1.61
	1109	1.082
	1110	1.863
	1111	1.904
	1112	1.629
	1113	1.771
	1114	1.781
	1115	1.629
	1116	1.916
	1117	1.504
	1118	1.433
	1119	1.202
	1120	1.543
	1121	1.466
	1122	1.363
	1123	1.294
	1124	1.435
	1125	1.628
	1126	1.614
	1127	1.536
	1128	1.619
	1129	1.334
	1130	1.428
	1131	1.661
	1132	1.975
	1133	1.758
	1134	1.814
	1135	1.682
	1136	1.913
	1137	1.745
	1138	1.735
	1139	1.678
	1140	2.019
	1141	1.297
	1142	1.641
	1143	1.572
	1144	1.494
	1145	1.25
	1146	1.364
	1147	1.648
	1148	1.226
	1149	1.331
	1150	1.409
	1151	1.965
	1152	1.665
	1153	1.804
	1154	1.97
	1155	1.586
	1156	1.678
	1157	1.479
	1158	1.523
	1159	1.495
	1160	1.369
	1161	1.734
	1162	1.549
	1163	1.396
	1164	1.594
	1165	1.489
	1166	1.588
	1167	1.664
	1168	1.858
	1169	1.814
	1170	1.967
	1171	1.913
	1172	1.261
	1173	1.424
	1174	1.418
	1175	2.098
	1176	1.553
	1177	1.781
	1178	1.435
	1179	1.737
	1180	1.688
	1181	2.001
	1182	1.979
	1183	1.745
	1184	1.388
	1185	1.656
	1186	1.36
	1187	1.542
	1188	2.13
	1189	1.383
	1190	1.745
	1191	1.628
	1192	1.926
	1193	1.856
	1194	1.841
	1195	1.71
	1196	1.297
	1197	1.799
	1198	1.488
	1199	1.586
	1200	1.926
	1201	1.809
	1202	1.746
	1203	1.376
	1204	1.196
	1205	1.716
	1206	1.572
	1207	1.762
	1208	1.596
	1209	1.542
	1210	1.788
	1211	1.445
	1212	1.703
	1213	1.67
	1214	1.383
	1215	1.833
	1216	1.98
	1217	1.463
	1218	1.359
	1219	1.699
	1220	1.749
	1221	1.749
	1222	1.689
	1223	1.814
	1224	1.439
	1225	1.466
	1226	1.523
	1227	1.561
	1228	1.586
	1229	1.372
	1230	1.669
	1231	1.614
	1232	1.681
	1233	1.773
	1234	2.064
	1235	1.667
	1236	1.746
	1237	1.527
	1238	1.801
	1239	1.594
	1240	1.258
	1241	1.667
	1242	1.509
	1243	1.44
	1244	1.916
	1245	1.963
	1246	1.439
	1247	1.183
	1248	1.444
	1249	1.6
	1250	1.814
	1251	1.91
	1252	1.656
	1253	1.963
	1254	1.642
	1255	1.499
	1256	1.347
	1257	1.511
	1258	1.848
	1259	1.848
	1260	2.01
	1261	1.712
	1262	1.594
	1263	1.695
	1264	1.965
	1265	1.257
	1266	1.343
	1267	1.466
	1268	1.6
	1269	1.886
	1270	1.577
	1271	1.562
	1272	1.494
	1273	1.568
	1274	1.256
	1275	1.562
	1276	1.363
	1277	1.611
	1278	1.155
	1279	1.614
	1280	1.866
	1281	1.691
	1282	1.47
	1283	1.504
	1284	1.561
	1285	1.452
	1286	1.965
	1287	1.734
	1288	1.965
	1289	1.552
	1290	1.383
	1291	1.552
	1292	1.913
	1293	1.832
	1294	1.851
	1295	1.646
	1296	1.588
	1297	1.872
	1298	1.785
	1299	1.261
	1300	1.276
	1301	1.695
	1302	1.257
	1303	1.799
	1304	1.364
	1305	1.321
	1306	1.473
	1307	1.745
	1308	1.493
	1309	1.472
	1310	1.963
	1311	1.363
	1312	1.328
	1313	1.364
	1314	1.431
	1315	1.527
	1316	1.46
	1317	1.858
	1318	1.629
	1319	1.642
	1320	1.226
	1321	1.428
	1322	1.818
	1323	1.597
	1324	1.595
	1325	1.806
	1326	2.076
	1327	1.572
	1328	1.718
	1329	1.511
	1330	1.664
	1331	1.637
	1332	1.403
	1333	2.025
	1334	1.851
	1335	1.834
	1336	1.438
	1337	1.945
	1338	1.442
	1339	1.25
	1340	1.344
	1341	1.844
	1342	2.202
	1343	1.621
	1344	1.535
	1345	1.503
	1346	1.388
	1347	1.712
	1348	1.553
	1349	1.249
	1350	1.523
	1351	1.192
	1352	1.379
	1353	1.717
	1354	2.072
	1355	1.473
	1356	1.858
	1357	1.592
	1358	1.526
	1359	1.562
	1360	1.693
	1361	1.519
	1362	1.591
	1363	1.592
	1364	1.785
	1365	1.553
	1366	1.963
	1367	2.015
	1368	1.801
	1369	1.678
	1370	1.476
	1371	1.595
	1372	1.692
	1373	1.712
	1374	1.412
	1375	1.383
	1376	1.737
	1377	1.703
	1378	1.503
	1379	1.424
	1380	1.303
	1381	1.3
	1382	1.661
	1383	1.221
	1384	2.017
	1385	1.614
	1386	1.9
	1387	1.581
	1388	1.523
	1389	1.827
	1390	1.629
	1391	1.618
	1392	1.797
	1393	1.642
	1394	2.114
	1395	1.718
	1396	1.874
	1397	1.758
	1398	1.637
	1399	1.942
	1400	2.04
	1401	1.692
	1402	1.818
	1403	1.703
	1404	1.258
	1405	1.58
	1406	1.628
	1407	1.294
	1408	1.642
	1409	1.908
	1410	1.827
	1411	2.018
	1412	1.169
	1413	1.334
	1414	1.908
	1415	1.354
	1416	1.618
	1417	1.483
	1418	1.494
	1419	1.605
	1420	1.369
	1421	1.439
	1422	1.832
	1423	1.494
	1424	1.58
	1425	1.731
	1426	1.635
	1427	1.503
	1428	1.553
	1429	1.573
	1430	1.179
	1431	1.758
	1432	2.021
	1433	1.726
	1434	1.414
	1435	1.915
	1436	1.284
	1437	1.745
	1438	1.295
	1439	1.309
	1440	1.509
	1441	1.95
	1442	1.483
	1443	1.736
	1444	1.272
	1445	1.753
	1446	1.926
	1447	1.273
	1448	1.502
	1449	1.445
	1450	1.509
	1451	1.606
	1452	1.269
	1453	1.352
	1454	1.225
	1455	1.396
	1456	1.669
	1457	1.476
	1458	1.363
	1459	1.369
	1460	1.297
	1461	1.142
	1462	1.526
	1463	1.278
	1464	1.366
	1465	1.412
	1466	1.664
	1467	1.576
	1468	0.795
	1469	1.602
	1470	1.879
	1471	1.417
	1472	1.103
	1473	1.642
	1474	1.572
	1475	1.582
	1476	1.527
	1477	1.327
	1478	1.336
	1479	1.431
	1480	1.809
	1481	1.841
	1482	1.228
	1483	1.479
	1484	1.543
	1485	1.642
	1486	1.636
	1487	1.874
	1488	1.692
	1489	2.073
	1490	1.69
	1491	1.827
	1492	1.758
	1493	1.745
	1494	1.594
	1495	1.68
	1496	1.473
	1497	1.879
	1498	1.841
	1499	1.644
	1500	1.91
	1501	1.678
	1502	1.858
	1503	1.62
	1504	1.354
	1505	1.711
	1506	1.564
	1507	1.32
	1508	1.769
	1509	1.788
	1510	1.692
	1511	1.444
	1512	1.398
	1513	1.548
	1514	0.898
	1515	1.526

## Sheet: Figure 1f,g
	ESI-MS
Figure 1f	deconvoluted				raw
	m/z	Intensity			m/z	Intensity
	5000	144763			894.1	2.45925e-06
	5000.7	4.43631e-06			894.1	0.33073
	5001.3	5.49929e-06			894.1	0.20883
	5002	5.61112e-06			894.1	0.58211
	5002.6	5.04401e-06			894.1	0.71332
	5003.3	4.97918e-06			894.2	1.13099
	5003.9	6.63146e-06			894.2	1.24183
	5004.6	1.14907e-05			894.2	1.4621
	5005.3	2.27085e-05			894.2	1.53928
	5005.9	4.5982e-05			894.2	1.61505
	5006.6	8.81016e-05			894.3	2.12001
	5007.2	0.000155344			894.3	2.04377
	5007.9	0.000241703			894.3	2.41747
	5008.5	0.000307656			894.3	1.79096
	5009.2	0.00030558			894.3	1.98963
	5009.8	0.000241629			894.4	0.88015
	5010.5	0.000165897			894.4	1.05521
	5011.2	0.00010904			894.4	1.20863
	5011.8	7.16925e-05			894.4	2.1208
	5012.5	4.845e-05			894.4	2.19806
	5013.1	3.38844e-05			894.4	2.5367
	5013.8	2.43524e-05			894.5	3.05343
	5014.4	2.0991e-05			894.5	3.3751
	5015.1	2.70731e-05			894.5	2.63713
	5015.8	4.72386e-05			894.5	2.73595
	5016.4	8.79722e-05			894.5	2.38471
	5017.1	0.000146742			894.6	2.97783
	5017.7	0.000197997			894.6	2.51703
	5018.4	0.000213208			894.6	2.57248
	5019	0.000192619			894.6	1.54988
	5019.7	0.000158598			894.6	1.5049
	5020.3	0.000140473			894.7	1.02217
	5021	0.000165572			894.7	1.28573
	5021.7	0.000232615			894.7	1.08816
	5022.3	0.000300551			894.7	1.22945
	5023	0.000323249			894.7	2.3719
	5023.6	0.000284104			894.8	3.26482
	5024.3	0.000203821			894.8	2.56167
	5024.9	0.000127896			894.8	2.05507
	5025.6	8.80574e-05			894.8	1.55951
	5026.3	8.36544e-05			894.8	1.7906
	5026.9	0.000103649			894.8	1.28661
	5027.6	0.000140463			894.9	1.26476
	5028.2	0.000180683			894.9	1.15348
	5028.9	0.000200267			894.9	1.67065
	5029.5	0.000185478			894.9	1.28701
	5030.2	0.000149672			894.9	1.66928
	5030.8	0.000112349			895	1.88831
	5031.5	8.01088e-05			895	2.34113
	5032.2	5.57762e-05			895	1.19896
	5032.8	4.34058e-05			895	1.25329
	5033.5	4.163e-05			895	1.09887
	5034.1	4.39327e-05			895.1	1.46104
	5034.8	4.61882e-05			895.1	1.30804
	5035.4	4.90554e-05			895.1	1.25183
	5036.1	5.602e-05			895.1	1.49351
	5036.8	7.73013e-05			895.1	2.27481
	5037.4	0.000134436			895.2	1.39562
	5038.1	0.000246483			895.2	1.84634
	5038.7	0.000399986			895.2	1.90189
	5039.4	0.000547683			895.2	1.36353
	5040	0.000637581			895.2	0.82456
	5040.7	0.000634188			895.2	0.89018
	5041.3	0.0005407			895.3	1.06567
	5042	0.000398505			895.3	1.15313
	5042.7	0.000254807			895.3	1.22928
	5043.3	0.000142567			895.3	1.61474
	5044	7.28166e-05			895.3	1.31967
	5044.6	3.77383e-05			895.4	1.38591
	5045.3	2.38463e-05			895.4	1.07774
	5045.9	1.99501e-05			895.4	1.38455
	5046.6	1.93619e-05			895.4	1.40664
	5047.3	1.94399e-05			895.4	1.07633
	5047.9	1.99983e-05			895.5	0.88813
	5048.6	2.11477e-05			895.5	1.98738
	5049.2	2.18436e-05			895.5	2.34111
	5049.9	2.09286e-05			895.5	1.79276
	5050.5	1.89401e-05			895.5	1.26456
	5051.2	1.73379e-05			895.6	1.38471
	5051.8	1.6287e-05			895.6	1.32958
	5052.5	1.46497e-05			895.6	1.50499
	5053.2	1.23597e-05			895.6	1.38455
	5053.8	1.17162e-05			895.6	1.5064
	5054.5	1.67013e-05			895.6	1.26465
	5055.1	3.33937e-05			895.7	1.09881
	5055.8	6.9634e-05			895.7	1.25221
	5056.4	0.000126246			895.7	1.25268
	5057.1	0.000186277			895.7	1.06634
	5057.8	0.000221676			895.7	1.45026
	5058.4	0.000215505			895.8	1.1417
	5059.1	0.000176027			895.8	1.52769
	5059.7	0.000128573			895.8	1.16565
	5060.4	9.38324e-05			895.8	1.11068
	5061	7.46829e-05			895.8	0.80228
	5061.7	6.26133e-05			895.9	1.10942
	5062.3	5.05162e-05			895.9	0.91212
	5063	3.66701e-05			895.9	1.63752
	5063.7	2.28141e-05			895.9	2.04396
	5064.3	1.2167e-05			895.9	1.96682
	5065	6.49244e-06			896	1.39587
	5065.6	5.0687e-06			896	1.54974
	5066.3	6.71182e-06			896	1.49389
	5066.9	1.08661e-05			896	1.60399
	5067.6	1.72987e-05			896	1.53803
	5068.3	2.52842e-05			896	1.71302
	5068.9	3.31136e-05			896.1	2.25241
	5069.6	4.04657e-05			896.1	3.39668
	5070.2	5.06939e-05			896.1	2.31981
	5070.9	6.6073e-05			896.1	1.82451
	5071.5	8.1279e-05			896.1	0.8243
	5072.2	8.69324e-05			896.2	1.28594
	5072.8	7.88403e-05			896.2	2.35051
	5073.5	6.09441e-05			896.2	4.0422
	5074.2	4.12988e-05			896.2	3.94483
	5074.8	2.68621e-05			896.2	3.60552
	5075.5	2.16217e-05			896.3	2.34132
	5076.1	2.80901e-05			896.3	2.12072
	5076.8	4.78005e-05			896.3	1.73611
	5077.4	7.87901e-05			896.3	1.75825
	5078.1	0.000111105			896.3	1.44011
	5078.8	0.000127588			896.4	1.73617
	5079.4	0.00011841			896.4	3.6359
	5080.1	9.31096e-05			896.4	5.45081
	5080.7	7.12032e-05			896.4	3.06705
	5081.4	6.48843e-05			896.4	2.05383
	5082	7.28621e-05			896.4	2.16362
	5082.7	8.61462e-05			896.5	2.69351
	5083.3	9.62117e-05			896.5	2.3973
	5084	9.71873e-05			896.5	2.06616
	5084.7	8.58121e-05			896.5	1.32966
	5085.3	6.63025e-05			896.5	1.56049
	5086	4.98628e-05			896.6	1.61473
	5086.6	4.46831e-05			896.6	2.17427
	5087.3	5.23863e-05			896.6	2.40623
	5087.9	6.76503e-05			896.6	2.15541
	5088.6	7.52114e-05			896.6	0.72687
	5089.3	6.47562e-05			896.7	0.65968
	5089.9	4.61584e-05			896.7	0.83443
	5090.6	3.34198e-05			896.7	1.24076
	5091.2	2.97396e-05			896.7	1.8009
	5091.9	3.43707e-05			896.7	2.4286
	5092.5	4.71529e-05			896.8	1.61655
	5093.2	6.39347e-05			896.8	1.78042
	5093.8	7.51945e-05			896.8	1.35257
	5094.5	7.21474e-05			896.8	1.24227
	5095.2	5.55451e-05			896.8	1.17499
	5095.8	3.66563e-05			896.8	1.81193
	5096.5	2.54977e-05			896.9	2.03233
	5097.1	2.3616e-05			896.9	1.97879
	5097.8	2.89856e-05			896.9	2.57201
	5098.4	4.0302e-05			896.9	3.62662
	5099.1	5.57355e-05			896.9	2.78087
	5099.8	6.93441e-05			897	2.25296
	5100.4	7.23271e-05			897	1.30773
	5101.1	6.22939e-05			897	1.51618
	5101.7	4.75813e-05			897	1.48279
	5102.4	3.81405e-05			897	2.01097
	5103	3.64529e-05			897.1	3.09882
	5103.7	3.85097e-05			897.1	4.03175
	5104.3	3.95173e-05			897.1	3.25157
	5105	3.78854e-05			897.1	3.47354
	5105.7	3.50881e-05			897.1	2.17783
	5106.3	3.36878e-05			897.2	1.94538
	5107	3.5895e-05			897.2	2.40579
	5107.6	4.25275e-05			897.2	3.82319
	5108.3	5.27713e-05			897.2	4.484
	5108.9	6.41797e-05			897.2	3.40737
	5109.6	7.08927e-05			897.2	1.95536
	5110.3	6.52257e-05			897.3	2.27476
	5110.9	4.87591e-05			897.3	1.81367
	5111.6	3.33569e-05			897.3	2.01093
	5112.2	2.57921e-05			897.3	1.02257
	5112.9	2.43436e-05			897.3	0.76886
	5113.5	2.68435e-05			897.4	1.38314
	5114.2	3.2782e-05			897.4	2.12066
	5114.8	4.20379e-05			897.4	2.23142
	5115.5	5.2923e-05			897.4	1.74797
	5116.2	6.09428e-05			897.4	0.75863
	5116.8	6.38583e-05			897.5	0.84622
	5117.5	6.63451e-05			897.5	0.65947
	5118.1	7.3737e-05			897.5	0.5934
	5118.8	8.74781e-05			897.5	1.00993
	5119.4	0.000112039			897.5	1.63609
	5120.1	0.000156877			897.6	1.52792
	5120.8	0.00023029			897.6	1.55086
	5121.4	0.000328493			897.6	1.18744
	5122.1	0.000415568			897.6	1.11016
	5122.7	0.000442173			897.6	1.46229
	5123.4	0.000398954			897.6	1.88912
	5124	0.000317938			897.7	2.50292
	5124.7	0.00023791			897.7	3.60459
	5125.3	0.000182081			897.7	2.68255
	5126	0.000148252			897.7	3.35229
	5126.7	0.000121955			897.7	3.63721
	5127.3	9.73682e-05			897.8	3.53699
	5128	8.0134e-05			897.8	2.52727
	5128.6	7.52836e-05			897.8	2.49525
	5129.3	7.87744e-05			897.8	2.80275
	5129.9	8.32798e-05			897.8	2.79193
	5130.6	8.5921e-05			897.9	2.1541
	5131.3	8.82071e-05			897.9	1.79082
	5131.9	9.10799e-05			897.9	1.05436
	5132.6	8.9951e-05			897.9	1.18716
	5133.2	8.15407e-05			897.9	0.5061
	5133.9	7.21518e-05			898	0.60462
	5134.5	7.01843e-05			898	0.73648
	5135.2	7.96357e-05			898	1.43918
	5135.8	0.000100883			898	1.36214
	5136.5	0.000125924			898	1.62628
	5137.2	0.000145642			898	0.69287
	5137.8	0.000174064			898.1	0.82422
	5138.5	0.000250099			898.1	1.52749
	5139.1	0.000418603			898.1	2.05506
	5139.8	0.000742862			898.1	1.50465
	5140.4	0.00131			898.1	1.51617
	5141.1	0.00205			898.2	0.94606
	5141.8	0.00271			898.2	0.93398
	5142.4	0.00317			898.2	0.9004
	5143.1	0.00343			898.2	0.96771
	5143.7	0.00339			898.2	0.50616
	5144.4	0.00311			898.3	0.56025
	5145	0.00274			898.3	0.68146
	5145.7	0.00231			898.3	0.91203
	5146.3	0.00176			898.3	0.71389
	5147	0.00116			898.3	0.73628
	5147.7	0.000696052			898.4	0.65955
	5148.3	0.000429561			898.4	0.98882
	5149	0.000312876			898.4	0.72487
	5149.6	0.000281457			898.4	0.69183
	5150.3	0.000284249			898.4	1.19716
	5150.9	0.000289758			898.5	1.7029
	5151.6	0.000303259			898.5	0.92356
	5152.3	0.00034375			898.5	0.53971
	5152.9	0.000403432			898.5	0.20906
	5153.6	0.0004545			898.5	0.60343
	5154.2	0.000479517			898.5	0.93367
	5154.9	0.000477787			898.6	0.87959
	5155.5	0.000466694			898.6	0.75875
	5156.2	0.000458726			898.6	0.85668
	5156.8	0.000428075			898.6	0.9887
	5157.5	0.000352342			898.6	1.0449
	5158.2	0.000256023			898.7	0.66025
	5158.8	0.000179846			898.7	0.9228
	5159.5	0.000158			898.7	1.80072
	5160.1	0.000230245			898.7	3.42719
	5160.8	0.000456342			898.7	3.28614
	5161.4	0.000944471			898.8	2.02349
	5162.1	0.00189			898.8	0.95649
	5162.8	0.00357			898.8	1.20874
	5163.4	0.00617			898.8	1.21992
	5164.1	0.00922			898.8	1.47245
	5164.7	0.01193			898.9	1.32962
	5165.4	0.0144			898.9	0.87925
	5166	0.01647			898.9	0.85706
	5166.7	0.01715			898.9	1.16425
	5167.3	0.01596			898.9	1.04274
	5168	0.01295			898.9	1.92313
	5168.7	0.00914			899	1.35205
	5169.3	0.00606			899	1.4504
	5170	0.00415			899	1.14256
	5170.6	0.0031			899	1.66864
	5171.3	0.00265			899	1.65834
	5171.9	0.00243			899.1	1.61648
	5172.6	0.00213			899.1	0.97962
	5173.3	0.00182			899.1	0.73728
	5173.9	0.00169			899.1	0.42973
	5174.6	0.00175			899.1	0.32937
	5175.2	0.00177			899.2	0.47122
	5175.9	0.00153			899.2	0.75863
	5176.5	0.00109			899.2	1.35087
	5177.2	0.000692818			899.2	2.74631
	5177.8	0.000489235			899.2	2.6374
	5178.5	0.000488551			899.3	2.38522
	5179.2	0.00064895			899.3	1.47283
	5179.8	0.000957561			899.3	1.86627
	5180.5	0.00155			899.3	2.31758
	5181.1	0.0029			899.3	2.04588
	5181.8	0.00628			899.3	1.13355
	5182.4	0.01611			899.4	1.11001
	5183.1	0.04553			899.4	0.62732
	5183.8	0.12452			899.4	1.05499
	5184.4	0.30973			899.4	1.69163
	5185.1	0.65423			899.4	2.03283
	5185.7	1.14743			899.5	1.3194
	5186.4	1.70053			899.5	0.68172
	5187	2.07814			899.5	0.53843
	5187.7	2.03498			899.5	0.65949
	5188.3	1.65312			899.5	0.68137
	5189	1.17987			899.6	0.98751
	5189.7	0.7412			899.6	1.241
	5190.3	0.40444			899.6	1.04472
	5191	0.19699			899.6	1.21982
	5191.6	0.08762			899.6	1.5386
	5192.3	0.03605			899.7	1.66002
	5192.9	0.01431			899.7	1.31832
	5193.6	0.00569			899.7	0.7793
	5194.3	0.00239			899.7	0.74779
	5194.9	0.00125			899.7	0.47305
	5195.6	0.000959824			899.7	0.64733
	5196.2	0.00101			899.8	1.35107
	5196.9	0.0012			899.8	1.35265
	5197.5	0.00138			899.8	0.92133
	5198.2	0.00144			899.8	1.73413
	5198.8	0.0015			899.8	2.01162
	5199.5	0.0018			899.9	1.91392
	5200.2	0.00252			899.9	0.96859
	5200.8	0.00372			899.9	0.75814
	5201.5	0.00574			899.9	1.20874
	5202.1	0.00912			899.9	1.64871
	5202.8	0.01362			900	1.67065
	5203.4	0.01809			900	1.29676
	5204.1	0.02297			900	0.86801
	5204.8	0.03276			900	0.67009
	5205.4	0.05673			900	0.76795
	5206.1	0.10557			900.1	1.12107
	5206.7	0.1766			900.1	0.8252
	5207.4	0.24801			900.1	1.09897
	5208	0.29785			900.1	1.07755
	5208.7	0.31791			900.1	0.98895
	5209.3	0.30501			900.1	0.75749
	5210	0.2518			900.2	1.02175
	5210.7	0.16869			900.2	0.95652
	5211.3	0.09223			900.2	0.96756
	5212	0.04505			900.2	0.45019
	5212.6	0.02145			900.2	0.79044
	5213.3	0.01021			900.3	1.34038
	5213.9	0.00493			900.3	1.95646
	5214.6	0.00251			900.3	1.57101
	5215.3	0.00149			900.3	1.64804
	5215.9	0.00112			900.3	1.13291
	5216.6	0.00113			900.4	0.97785
	5217.2	0.00139			900.4	0.79136
	5217.9	0.0017			900.4	0.60498
	5218.5	0.00191			900.4	0.46179
	5219.2	0.0021			900.4	0.65702
	5219.8	0.00244			900.5	1.97528
	5220.5	0.00295			900.5	2.26449
	5221.2	0.00354			900.5	1.36423
	5221.8	0.00409			900.5	0.78219
	5222.5	0.00455			900.5	0.62751
	5223.1	0.00474			900.6	1.62568
	5223.8	0.0046			900.6	2.50481
	5224.4	0.00449			900.6	2.25256
	5225.1	0.00467			900.6	1.60303
	5225.8	0.00502			900.6	2.26304
	5226.4	0.00562			900.6	1.97815
	5227.1	0.00701			900.7	2.23133
	5227.7	0.00986			900.7	1.62783
	5228.4	0.01467			900.7	1.33028
	5229	0.02098			900.7	1.17607
	5229.7	0.02712			900.7	0.82431
	5230.3	0.03137			900.8	0.58207
	5231	0.03171			900.8	1.16434
	5231.7	0.02689			900.8	1.39545
	5232.3	0.01938			900.8	1.49498
	5233	0.01265			900.8	0.91256
	5233.6	0.00781			900.9	0.63752
	5234.3	0.00472			900.9	0.38441
	5234.9	0.00308			900.9	0.48325
	5235.6	0.00236			900.9	0.52773
	5236.3	0.00209			900.9	0.71445
	5236.9	0.00208			901	0.85754
	5237.6	0.00237			901	0.84564
	5238.2	0.00312			901	1.09713
	5238.9	0.00442			901	2.20823
	5239.5	0.00634			901	2.25275
	5240.2	0.00899			901	2.06608
	5240.8	0.0122			901.1	1.42922
	5241.5	0.01483			901.1	1.50634
	5242.2	0.01553			901.1	0.93429
	5242.8	0.01418			901.1	0.83502
	5243.5	0.01176			901.1	0.68202
	5244.1	0.00961			901.2	1.09879
	5244.8	0.00887			901.2	1.27423
	5245.4	0.00949			901.2	1.41709
	5246.1	0.01023			901.2	1.30801
	5246.8	0.01041			901.2	1.41818
	5247.4	0.01082			901.3	1.20702
	5248.1	0.0123			901.3	1.46045
	5248.7	0.01549			901.3	1.13304
	5249.4	0.02297			901.3	1.45079
	5250	0.03906			901.3	2.01081
	5250.7	0.06622			901.4	2.28636
	5251.3	0.10426			901.4	1.76998
	5252	0.15059			901.4	1.57003
	5252.7	0.19476			901.4	1.75635
	5253.3	0.22167			901.4	1.97814
	5254	0.22541			901.4	2.32003
	5254.6	0.2108			901.5	2.61683
	5255.3	0.185			901.5	2.18704
	5255.9	0.15265			901.5	1.5717
	5256.6	0.11677			901.5	1.22029
	5257.3	0.08264			901.5	1.17583
	5257.9	0.05708			901.6	0.84592
	5258.6	0.04318			901.6	1.09866
	5259.2	0.03952			901.6	0.92323
	5259.9	0.04604			901.6	1.01093
	5260.5	0.06791			901.6	1.02121
	5261.2	0.10967			901.7	1.21892
	5261.8	0.16665			901.7	1.11015
	5262.5	0.22558			901.7	0.87972
	5263.2	0.27575			901.7	0.87809
	5263.8	0.3196			901.7	1.75739
	5264.5	0.36119			901.8	1.8687
	5265.1	0.38919			901.8	1.53974
	5265.8	0.39352			901.8	0.86874
	5266.4	0.38592			901.8	1.23044
	5267.1	0.38272			901.8	1.47118
	5267.8	0.37995			901.8	1.45069
	5268.4	0.36494			901.9	0.68237
	5269.1	0.34952			901.9	0.78023
	5269.7	0.37774			901.9	0.56073
	5270.4	0.50039			901.9	0.67059
	5271	0.73781			901.9	0.99988
	5271.7	1.0667			902	1.2085
	5272.3	1.469			902	1.01135
	5273	1.9971			902	1.15403
	5273.7	2.76448			902	1.03214
	5274.3	3.80279			902	1.0769
	5275	4.80456			902.1	0.59422
	5275.6	5.23136			902.1	0.48363
	5276.3	4.89942			902.1	0.43962
	5276.9	4.06389			902.1	0.41766
	5277.6	3.01944			902.1	0.39583
	5278.3	2.03756			902.2	0.94447
	5278.9	1.33993			902.2	1.60398
	5279.6	0.94432			902.2	1.45082
	5280.2	0.74633			902.2	1.07658
	5280.9	0.69994			902.2	1.5274
	5281.5	0.85441			902.3	1.37424
	5282.2	1.31327			902.3	1.00045
	5282.8	2.22217			902.3	0.65971
	5283.5	3.6471			902.3	0.60418
	5284.2	5.28842			902.3	0.6367
	5284.8	6.57085			902.3	0.81262
	5285.5	7.148			902.4	1.27493
	5286.1	7.09187			902.4	1.48317
	5286.8	6.63932			902.4	1.58138
	5287.4	5.8758			902.4	1.53956
	5288.1	4.81422			902.4	0.76988
	5288.8	3.62469			902.5	0.87817
	5289.4	2.5224			902.5	0.66964
	5290.1	1.65514			902.5	0.8794
	5290.7	1.11307			902.5	0.92426
	5291.4	0.95247			902.5	0.94493
	5292	1.28505			902.6	0.80195
	5292.7	2.30629			902.6	0.80297
	5293.3	4.23869			902.6	0.60451
	5294	7.15994			902.6	0.59329
	5294.7	10.6083			902.6	0.50535
	5295.3	13.6375			902.7	0.52721
	5296	15.4286			902.7	0.48338
	5296.6	15.6111			902.7	0.63771
	5297.3	14.4439			902.7	0.69288
	5297.9	12.6431			902.7	1.04404
	5298.6	10.6543			902.7	1.04319
	5299.3	8.46107			902.8	1.94457
	5299.9	6.1257			902.8	1.80271
	5300.6	4.0283			902.8	1.7572
	5301.2	2.53044			902.8	2.16346
	5301.9	1.75276			902.8	2.46194
	5302.5	1.66702			902.9	1.50697
	5303.2	2.253			902.9	0.82525
	5303.8	3.49253			902.9	0.38462
	5304.5	5.19402			902.9	0.40571
	5305.2	7.02444			902.9	0.6471
	5305.8	8.76442			903	0.93346
	5306.5	10.4883			903	0.84724
	5307.1	12.4795			903	0.61677
	5307.8	14.8412			903	1.12068
	5308.4	17.043			903	1.53768
	5309.1	17.9141			903.1	1.48336
	5309.8	16.6532			903.1	1.50634
	5310.4	13.6032			903.1	1.07693
	5311.1	9.77065			903.1	1.75724
	5311.7	6.31877			903.1	1.68152
	5312.4	4.08338			903.2	1.6376
	5313	3.1943			903.2	1.83473
	5313.7	3.57981			903.2	2.06621
	5314.3	5.43296			903.2	0.923
	5315	8.74816			903.2	0.89032
	5315.7	12.8873			903.2	0.88014
	5316.3	17.0427			903.3	1.06644
	5317	20.3807			903.3	1.05504
	5317.6	22.0857			903.3	0.7576
	5318.3	22.125			903.3	0.62614
	5318.9	21.2414			903.3	0.46206
	5319.6	20.4079			903.4	0.41773
	5320.3	20.1745			903.4	0.45027
	5320.9	19.6556			903.4	0.35164
	5321.6	17.2224			903.4	0.60431
	5322.2	12.8398			903.4	0.98881
	5322.9	8.34797			903.5	1.12117
	5323.5	5.32564			903.5	0.60456
	5324.2	3.98622			903.5	0.7027
	5324.8	3.86975			903.5	0.90072
	5325.5	4.57883			903.5	0.8246
	5326.2	5.75908			903.6	0.58274
	5326.8	6.86202			903.6	0.65967
	5327.5	7.4959			903.6	0.86775
	5328.1	7.87394			903.6	1.00961
	5328.8	8.37766			903.6	1.2844
	5329.4	8.94642			903.6	1.60556
	5330.1	9.45752			903.7	0.95692
	5330.8	10.0536			903.7	1.04365
	5331.4	10.4807			903.7	0.65942
	5332.1	10.2097			903.7	1.0103
	5332.7	9.32437			903.7	0.90083
	5333.4	8.23924			903.8	0.83601
	5334	7.25053			903.8	0.59435
	5334.7	6.74506			903.8	1.2199
	5335.3	7.08629			903.8	0.8892
	5336	8.37704			903.8	1.81317
	5336.7	10.2771			903.9	0.93427
	5337.3	11.8781			903.9	1.4611
	5338	12.4613			903.9	1.9336
	5338.6	12.4626			903.9	3.01004
	5339.3	12.9363			903.9	1.57135
	5339.9	14.1839			904	1.53919
	5340.6	15.5832			904	1.15414
	5341.3	16.3261			904	1.3727
	5341.9	15.7792			904	1.53768
	5342.6	14.0866			904	1.72674
	5343.2	12.1605			904	1.37507
	5343.9	10.4018			904.1	1.26359
	5344.5	8.66338			904.1	0.97777
	5345.2	7.18034			904.1	0.71467
	5345.8	6.54703			904.1	0.65929
	5346.5	7.46339			904.1	2.29625
	5347.2	10.8788			904.2	2.19808
	5347.8	17.4316			904.2	1.77995
	5348.5	26.1744			904.2	0.74761
	5349.1	35.4911			904.2	0.51638
	5349.8	45.405			904.2	0.73461
	5350.4	55.4774			904.3	1.72466
	5351.1	61.197			904.3	2.45075
	5351.8	58.6951			904.3	2.82479
	5352.4	50.6899			904.3	1.28601
	5353.1	41.949			904.3	1.67067
	5353.7	33.8355			904.4	0.91321
	5354.4	25.9037			904.4	0.92375
	5355	18.6577			904.4	0.74674
	5355.7	13.3733			904.4	2.6812
	5356.3	10.5563			904.4	1.30743
	5357	10.1631			904.5	2.03159
	5357.7	12.5208			904.5	1.53799
	5358.3	17.6708			904.5	1.70426
	5359	24.3126			904.5	0.79262
	5359.6	30.1116			904.5	0.45068
	5360.3	33.2678			904.5	0.37357
	5360.9	33.3404			904.6	0.49447
	5361.6	30.9977			904.6	0.92262
	5362.3	27.7413			904.6	1.72532
	5362.9	24.7603			904.6	0.98918
	5363.6	22.071			904.6	0.96637
	5364.2	19.4297			904.7	1.3399
	5364.9	17.0232			904.7	1.71434
	5365.5	14.9186			904.7	1.53751
	5366.2	12.8989			904.7	2.40508
	5366.8	11.0162			904.7	2.77944
	5367.5	9.38591			904.8	2.70438
	5368.2	7.79286			904.8	1.58331
	5368.8	6.18335			904.8	1.77038
	5369.5	4.90765			904.8	0.91279
	5370.1	4.27239			904.8	1.52643
	5370.8	4.17802			904.9	1.93315
	5371.4	4.11601			904.9	3.07778
	5372.1	3.68998			904.9	1.23035
	5372.8	3.03582			904.9	3.42799
	5373.4	2.45232			904.9	1.07795
	5374.1	2.02071			904.9	1.23048
	5374.7	1.67631			905	1.15487
	5375.4	1.36888			905	0.94587
	5376	1.13743			905	1.15099
	5376.7	1.03673			905	3.56186
	5377.3	1.04224			905	0.49617
	5378	1.0658			905.1	2.33905
	5378.7	1.00883			905.1	1.28674
	5379.3	0.83108			905.1	1.38506
	5380	0.59595			905.1	1.7915
	5380.6	0.40991			905.1	3.98842
	5381.3	0.34881			905.2	4.15331
	5381.9	0.46722			905.2	4.26355
	5382.6	0.81869			905.2	2.51426
	5383.3	1.39855			905.2	5.7474
	5383.9	2.04465			905.2	3.50702
	5384.6	2.46419			905.3	3.48303
	5385.2	2.44019			905.3	2.71298
	5385.9	1.99736			905.3	3.91273
	5386.5	1.36502			905.3	2.11133
	5387.2	0.80473			905.3	2.43957
	5387.8	0.44297			905.4	1.4499
	5388.5	0.24962			905.4	2.05457
	5389.2	0.14583			905.4	0.97975
	5389.8	0.08378			905.4	0.89025
	5390.5	0.04677			905.4	0.74784
	5391.1	0.02767			905.4	0.60477
	5391.8	0.02146			905.5	0.78002
	5392.4	0.02627			905.5	1.80243
	5393.1	0.04429			905.5	0.84625
	5393.8	0.07969			905.5	2.03185
	5394.4	0.12884			905.5	1.63642
	5395.1	0.16935			905.6	1.78091
	5395.7	0.17291			905.6	2.18801
	5396.4	0.13674			905.6	2.15405
	5397	0.08619			905.6	1.45045
	5397.7	0.04625			905.6	1.51662
	5398.3	0.02415			905.7	0.6815
	5399	0.01445			905.7	0.97794
	5399.7	0.01029			905.7	1.54938
	5400.3	0.00806			905.7	2.35167
	5401	0.00636			905.7	1.90097
	5401.6	0.0048			905.8	2.05501
	5402.3	0.00357			905.8	1.98741
	5402.9	0.00291			905.8	2.84456
	5403.6	0.00282			905.8	2.86724
	5404.3	0.00322			905.8	2.91261
	5404.9	0.0042			905.8	1.34172
	5405.6	0.00588			905.9	1.35266
	5406.2	0.00753			905.9	0.95653
	5406.9	0.00804			905.9	1.25287
	5407.5	0.00757			905.9	0.85698
	5408.2	0.00717			905.9	1.40564
	5408.8	0.00718			906	1.32966
	5409.5	0.00714			906	2.04338
	5410.2	0.00668			906	1.36192
	5410.8	0.00585			906	1.29796
	5411.5	0.00476			906	0.50748
	5412.1	0.00352			906.1	0.75661
	5412.8	0.00245			906.1	1.69063
	5413.4	0.00182			906.1	2.19746
	5414.1	0.00162			906.1	2.15357
	5414.8	0.00179			906.1	1.60562
	5415.4	0.00232			906.2	1.9228
	5416.1	0.00306			906.2	3.49471
	5416.7	0.00363			906.2	1.59474
	5417.4	0.00389			906.2	1.15517
	5418	0.00414			906.2	0.83344
	5418.7	0.00453			906.3	4.04407
	5419.3	0.00485			906.3	0.71619
	5420	0.00507			906.3	1.99924
	5420.7	0.00546			906.3	1.40664
	5421.3	0.00586			906.3	1.71337
	5422	0.0058			906.3	1.17589
	5422.6	0.00511			906.4	1.2419
	5423.3	0.004			906.4	1.18592
	5423.9	0.00286			906.4	2.00032
	5424.6	0.00198			906.4	2.06571
	5425.3	0.00145			906.4	2.75908
	5425.9	0.00119			906.5	0.72681
	5426.6	0.00113			906.5	0.92231
	5427.2	0.00129			906.5	1.9557
	5427.9	0.00161			906.5	1.87928
	5428.5	0.00202			906.5	1.0662
	5429.2	0.00251			906.6	1.15361
	5429.8	0.0032			906.6	1.3296
	5430.5	0.0041			906.6	1.71444
	5431.2	0.00495			906.6	1.04435
	5431.8	0.00528			906.6	1.2853
	5432.5	0.0049			906.7	1.42836
	5433.1	0.00397			906.7	1.71395
	5433.8	0.00288			906.7	1.72419
	5434.4	0.00201			906.7	2.46252
	5435.1	0.00155			906.7	1.30607
	5435.8	0.00147			906.8	2.50515
	5436.4	0.00163			906.8	1.60691
	5437.1	0.00184			906.8	2.01116
	5437.7	0.00194			906.8	1.40674
	5438.4	0.00182			906.8	1.79112
	5439	0.00156			906.8	1.4279
	5439.7	0.00128			906.9	2.82384
	5440.3	0.00109			906.9	2.15392
	5441	0.00108			906.9	2.35233
	5441.7	0.00124			906.9	0.6822
	5442.3	0.00144			906.9	0.54929
	5443	0.00152			907	0.25289
	5443.6	0.00142			907	0.23075
	5444.3	0.00123			907	0.27435
	5444.9	0.00106			907	0.75744
	5445.6	0.000983693			907	1.50273
	5446.3	0.000974361			907.1	2.65952
	5446.9	0.0011			907.1	1.43028
	5447.6	0.00151			907.1	2.16422
	5448.2	0.00243			907.1	2.73525
	5448.9	0.00407			907.1	2.78058
	5449.5	0.00628			907.2	2.21038
	5450.2	0.0086			907.2	3.81367
	5450.8	0.01066			907.2	2.63685
	5451.5	0.0125			907.2	3.85712
	5452.2	0.01425			907.2	2.07748
	5452.8	0.01577			907.2	2.20922
	5453.5	0.01658			907.3	1.34068
	5454.1	0.01582			907.3	2.18711
	5454.8	0.013			907.3	1.95445
	5455.4	0.00914			907.3	5.31788
	5456.1	0.00578			907.3	2.39386
	5456.8	0.00352			907.4	4.26408
	5457.4	0.00218			907.4	0.90455
	5458.1	0.00143			907.4	1.05507
	5458.7	0.00104			907.4	0.35202
	5459.4	0.000852923			907.4	0.29703
	5460	0.000815128			907.5	0.39376
	5460.7	0.000972402			907.5	3.29675
	5461.3	0.00131			907.5	1.5362
	5462	0.00171			907.5	3.83537
	5462.7	0.00221			907.5	0.67468
	5463.3	0.00301			907.6	0.54882
	5464	0.00424			907.6	0.87769
	5464.6	0.00584			907.6	2.01097
	5465.3	0.00775			907.6	1.07626
	5465.9	0.00975			907.6	2.04511
	5466.6	0.01078			907.7	0.4933
	5467.3	0.00967			907.7	2.62535
	5467.9	0.00694			907.7	1.37618
	5468.6	0.00426			907.7	1.79098
	5469.2	0.00248			907.7	1.45022
	5469.9	0.00155			907.7	1.38501
	5470.5	0.00114			907.8	0.33052
	5471.2	0.000966915			907.8	0.85681
	5471.8	0.000885495			907.8	0.9343
	5472.5	0.00087944			907.8	1.26326
	5473.2	0.000933957			907.8	0.81301
	5473.8	0.00106			907.9	1.12115
	5474.5	0.00141			907.9	0.99988
	5475.1	0.00219			907.9	0.98979
	5475.8	0.00326			907.9	0.68764
	5476.4	0.00406			907.9	2.64801
	5477.1	0.00416			908	0.91178
	5477.8	0.00365			908	2.73575
	5478.4	0.00295			908	0.6529
	5479.1	0.00241			908	0.80262
	5479.7	0.00215			908	1.02207
	5480.4	0.00212			908.1	1.81374
	5481	0.00223			908.1	1.87684
	5481.7	0.00239			908.1	3.98871
	5482.3	0.00251			908.1	1.1679
	5483	0.00253			908.1	1.03228
	5483.7	0.00252			908.1	1.41769
	5484.3	0.00264			908.2	1.41762
	5485	0.00299			908.2	1.18676
	5485.6	0.00343			908.2	1.96714
	5486.3	0.00397			908.2	1.58249
	5486.9	0.00472			908.2	2.57121
	5487.6	0.00553			908.3	2.13103
	5488.3	0.00596			908.3	1.99956
	5488.9	0.0059			908.3	1.10967
	5489.6	0.00553			908.3	1.8462
	5490.2	0.00489			908.3	1.84641
	5490.9	0.004			908.4	2.26423
	5491.5	0.00311			908.4	1.36151
	5492.2	0.00262			908.4	1.77895
	5492.8	0.00284			908.4	1.49517
	5493.5	0.00397			908.4	1.71429
	5494.2	0.00624			908.5	1.36266
	5494.8	0.00972			908.5	1.23177
	5495.5	0.01393			908.5	0.97842
	5496.1	0.01809			908.5	1.57179
	5496.8	0.02121			908.5	1.03356
	5497.4	0.02209			908.6	0.8791
	5498.1	0.02075			908.6	0.46142
	5498.8	0.01807			908.6	1.64774
	5499.4	0.01448			908.6	1.28504
	5500.1	0.01051			908.6	1.5931
	5500.7	0.00729			908.6	1.41745
	5501.4	0.00563			908.7	1.53941
	5502	0.00533			908.7	0.91093
	5502.7	0.00538			908.7	3.803
	5503.3	0.00511			908.7	0.85766
	5504	0.00469			908.7	2.57087
	5504.7	0.00459			908.8	0.5723
	5505.3	0.00487			908.8	1.32928
	5506	0.00521			908.8	0.86866
	5506.6	0.00552			908.8	0.83511
	5507.3	0.00613			908.8	0.35185
	5507.9	0.00742			908.9	0.85742
	5508.6	0.00915			908.9	0.91093
	5509.3	0.01032			908.9	1.6471
	5509.9	0.01023			908.9	1.47293
	5510.6	0.00933			908.9	1.70314
	5511.2	0.0091			909	1.91288
	5511.9	0.01152			909	1.39632
	5512.5	0.01801			909	0.79139
	5513.2	0.02779			909	0.69178
	5513.8	0.0373			909	1.07462
	5514.5	0.04347			909.1	2.39542
	5515.2	0.04656			909.1	1.95859
	5515.8	0.04834			909.1	1.39556
	5516.5	0.04926			909.1	1.41535
	5517.1	0.04808			909.1	2.15394
	5517.8	0.04466			909.1	1.31763
	5518.4	0.04204			909.2	1.65921
	5519.1	0.04257			909.2	1.17692
	5519.8	0.04544			909.2	1.90212
	5520.4	0.04953			909.2	1.2877
	5521.1	0.05293			909.2	0.90088
	5521.7	0.05243			909.3	0.61546
	5522.4	0.04689			909.3	0.70405
	5523	0.03746			909.3	0.59139
	5523.7	0.02605			909.3	2.22836
	5524.3	0.01565			909.3	1.71081
	5525	0.0089			909.4	2.86649
	5525.7	0.00644			909.4	2.09169
	5526.3	0.00779			909.4	1.55268
	5527	0.01284			909.4	0.80367
	5527.6	0.02144			909.4	1.08738
	5528.3	0.03141			909.5	1.78999
	5528.9	0.03848			909.5	2.82404
	5529.6	0.04007			909.5	2.13229
	5530.3	0.03762			909.5	2.26379
	5530.9	0.03349			909.5	1.31911
	5531.6	0.02879			909.6	1.35196
	5532.2	0.02493			909.6	1.30672
	5532.9	0.02316			909.6	2.06592
	5533.5	0.02178			909.6	1.10049
	5534.2	0.01791			909.6	0.82438
	5534.8	0.01196			909.6	1.93314
	5535.5	0.00674			909.7	2.70293
	5536.2	0.00361			909.7	1.61612
	5536.8	0.00228			909.7	1.31959
	5537.5	0.00245			909.7	0.13236
	5538.1	0.00445			909.7	0.26357
	5538.8	0.00933			909.8	0.35101
	5539.4	0.01857			909.8	1.1981
	5540.1	0.03262			909.8	2.60227
	5540.8	0.04966			909.8	5.07678
	5541.4	0.06604			909.8	3.06647
	5542.1	0.07782			909.9	2.47165
	5542.7	0.08177			909.9	1.33089
	5543.4	0.07574			909.9	0.79277
	5544	0.0607			909.9	0.73461
	5544.7	0.04227			909.9	2.85607
	5545.3	0.0271			910	1.54952
	5546	0.01762			910	3.45095
	5546.7	0.01208			910	1.32133
	5547.3	0.00845			910	0.9006
	5548	0.00606			910	1.04292
	5548.6	0.00465			910.1	1.8784
	5549.3	0.00403			910.1	2.14188
	5549.9	0.0039			910.1	2.57311
	5550.6	0.00397			910.1	0.73625
	5551.3	0.00399			910.1	1.79055
	5551.9	0.00395			910.1	1.22004
	5552.6	0.00394			910.2	2.19746
	5553.2	0.0039			910.2	1.55066
	5553.9	0.00384			910.2	1.15471
	5554.5	0.00415			910.2	0.24091
	5555.2	0.00489			910.2	0.64722
	5555.8	0.00557			910.3	0.93327
	5556.5	0.0056			910.3	1.94421
	5557.2	0.00475			910.3	1.41856
	5557.8	0.00349			910.3	1.05532
	5558.5	0.00256			910.3	1.03351
	5559.1	0.00218			910.4	1.79219
	5559.8	0.00219			910.4	1.73607
	5560.4	0.00238			910.4	1.83288
	5561.1	0.00247			910.4	1.48257
	5561.8	0.00219			910.4	1.75973
	5562.4	0.00167			910.5	1.29827
	5563.1	0.00123			910.5	1.12162
	5563.7	0.00108			910.5	0.59349
	5564.4	0.00132			910.5	0.7796
	5565	0.00197			910.5	1.71277
	5565.7	0.00298			910.5	3.05526
	5566.3	0.0042			910.6	1.6607
	5567	0.00521			910.6	1.9674
	5567.7	0.00537			910.6	1.36234
	5568.3	0.00464			910.6	2.1312
	5569	0.00366			910.6	1.71465
	5569.6	0.00308			910.7	1.38522
	5570.3	0.00314			910.7	0.83507
	5570.9	0.00379			910.7	1.15375
	5571.6	0.00481			910.7	0.7362
	5572.3	0.00599			910.7	1.08792
	5572.9	0.00695			910.8	0.95618
	5573.6	0.00708			910.8	0.87924
	5574.2	0.00618			910.8	0.57092
	5574.9	0.00478			910.8	0.82377
	5575.5	0.00347			910.8	1.64777
	5576.2	0.00242			910.9	2.33013
	5576.8	0.00167			910.9	1.89145
	5577.5	0.00119			910.9	2.86751
	5578.2	0.000973696			910.9	2.0655
	5578.8	0.000981932			910.9	2.44962
	5579.5	0.00118			911	2.25203
	5580.1	0.00158			911	2.15398
	5580.8	0.00227			911	1.54932
	5581.4	0.00343			911	2.374
	5582.1	0.00511			911	1.97725
	5582.8	0.00697			911	2.82321
	5583.4	0.00836			911.1	2.75865
	5584.1	0.0089			911.1	2.25474
	5584.7	0.00872			911.1	0.80383
	5585.4	0.00796			911.1	0.79166
	5586	0.00671			911.1	0.95385
	5586.7	0.0052			911.2	3.73541
	5587.3	0.00376			911.2	1.40639
	5588	0.00261			911.2	1.85737
	5588.7	0.00179			911.2	0.60595
	5589.3	0.00124			911.2	0.71359
	5590	0.000927602			911.3	0.73544
	5590.6	0.000840027			911.3	1.32912
	5591.3	0.00092878			911.3	1.52849
	5591.9	0.00111			911.3	2.0672
	5592.6	0.00123			911.3	0.7481
	5593.3	0.00122			911.4	0.60417
	5593.9	0.00119			911.4	0.46158
	5594.6	0.00126			911.4	0.46176
	5595.2	0.00147			911.4	0.17576
	5595.9	0.00192			911.4	0.43934
	5596.5	0.00282			911.5	0.58196
	5597.2	0.00415			911.5	1.06573
	5597.8	0.00549			911.5	0.89031
	5598.5	0.00614			911.5	1.15342
	5599.2	0.00571			911.5	1.27447
	5599.8	0.00453			911.5	1.53919
	5600.5	0.00333			911.6	1.506
	5601.1	0.00246			911.6	1.64834
	5601.8	0.0019			911.6	1.26367
	5602.4	0.00164			911.6	1.80196
	5603.1	0.00168			911.6	1.47219
	5603.8	0.00195			911.7	1.52775
	5604.4	0.00233			911.7	1.00036
	5605.1	0.0026			911.7	1.27443
	5605.7	0.00265			911.7	1.34054
	5606.4	0.00254			911.7	1.27463
	5607	0.00237			911.8	1.32901
	5607.7	0.00221			911.8	1.53849
	5608.3	0.00215			911.8	0.72536
	5609	0.00216			911.8	0.92287
	5609.7	0.00208			911.8	0.71392
	5610.3	0.00191			911.9	1.0004
	5611	0.0017			911.9	1.07813
	5611.6	0.00153			911.9	0.86775
	5612.3	0.00147			911.9	0.59304
	5612.9	0.00148			911.9	0.57212
	5613.6	0.00159			912	0.34087
	5614.3	0.00191			912	0.70279
	5614.9	0.00239			912	0.69171
	5615.6	0.00279			912	0.94528
	5616.2	0.00284			912	1.42841
	5616.9	0.00256			912	1.82364
	5617.5	0.00216			912.1	1.17535
	5618.2	0.00179			912.1	0.99014
	5618.8	0.00148			912.1	0.4511
	5619.5	0.0012			912.1	0.92183
	5620.2	0.000949705			912.1	0.59221
	5620.8	0.000761609			912.2	1.05504
	5621.5	0.000699797			912.2	1.03439
	5622.1	0.000784436			912.2	1.11027
	5622.8	0.000968203			912.2	1.35077
	5623.4	0.0012			912.2	3.01173
	5624.1	0.00143			912.3	2.21918
	5624.8	0.0016			912.3	5.04394
	5625.4	0.00161			912.3	1.73764
	5626.1	0.0015			912.3	2.09794
	5626.7	0.00137			912.3	1.61439
	5627.4	0.00131			912.4	1.92435
	5628	0.00133			912.4	1.38241
	5628.7	0.0014			912.4	4.15408
	5629.3	0.00151			912.4	1.42884
	5630	0.00164			912.4	3.69126
	5630.7	0.00164			912.5	1.07973
	5631.3	0.00145			912.5	1.36189
	5632	0.00116			912.5	1.89884
	5632.6	0.000899212			912.5	2.75997
	5633.3	0.000774195			912.5	0.71506
	5633.9	0.000867498			912.5	1.95544
	5634.6	0.00116			912.6	0.51691
	5635.3	0.00149			912.6	2.59326
	5635.9	0.00166			912.6	0.39747
	5636.6	0.00166			912.6	0.98741
	5637.2	0.0016			912.6	2.41498
	5637.9	0.00153			912.7	3.83578
	5638.5	0.00139			912.7	1.81384
	5639.2	0.00113			912.7	2.16462
	5639.8	0.000830221			912.7	1.34105
	5640.5	0.000599137			912.7	1.47322
	5641.2	0.000459187			912.8	0.76977
	5641.8	0.00038243			912.8	1.07702
	5642.5	0.000339232			912.8	1.14409
	5643.1	0.000321536			912.8	1.09971
	5643.8	0.000342246			912.8	1.09589
	5644.4	0.000433412			912.9	2.56072
	5645.1	0.000627366			912.9	1.12225
	5645.8	0.000920304			912.9	1.7236
	5646.4	0.00127			912.9	1.38563
	5647.1	0.00154			912.9	1.28625
	5647.7	0.00155			913	0.86851
	5648.4	0.00125			913	1.06615
	5649	0.000822083			913	1.23875
	5649.7	0.000482218			913	2.65877
	5650.3	0.000279213			913	1.23376
	5651	0.000182653			913	1.06591
	5651.7	0.00015532			913.1	0.57114
	5652.3	0.000162931			913.1	1.08808
	5653	0.000168857			913.1	0.40661
	5653.6	0.00015551			913.1	1.07579
	5654.3	0.000132891			913.1	1.67973
	5654.9	0.00011493			913.2	2.17625
	5655.6	0.000110145			913.2	1.26491
	5656.3	0.000121103			913.2	1.49512
	5656.9	0.000139444			913.2	0.75937
	5657.6	0.000157388			913.2	0.68143
	5658.2	0.000173447			913.3	0.93274
	5658.9	0.000179396			913.3	1.65815
	5659.5	0.000168037			913.3	1.61565
	5660.2	0.000147029			913.3	2.04535
	5660.8	0.000127985			913.3	1.30784
	5661.5	0.000120085			913.4	1.69189
	5662.2	0.000129121			913.4	0.87947
	5662.8	0.000145151			913.4	1.50341
	5663.5	0.000146468			913.4	2.73442
	5664.1	0.000127413			913.4	2.44099
	5664.8	0.000105085			913.5	1.67109
	5665.4	9.53854e-05			913.5	2.25242
	5666.1	0.000100486			913.5	2.18713
	5666.8	0.00011679			913.5	2.85853
	5667.4	0.000145634			913.5	2.37483
	5668.1	0.000197593			913.5	2.07696
	5668.7	0.00027735			913.6	1.0109
	5669.4	0.000361454			913.6	1.66959
	5670	0.000411888			913.6	1.69951
	5670.7	0.000418817			913.6	3.53893
	5671.3	0.00039217			913.6	1.16738
	5672	0.000324691			913.7	2.05487
	5672.7	0.000223981			913.7	1.31996
	5673.3	0.000130677			913.7	1.50545
	5674	7.06754e-05			913.7	1.57146
	5674.6	4.23284e-05			913.7	1.54924
	5675.3	3.77008e-05			913.8	1.36228
	5675.9	5.06377e-05			913.8	1.7475
	5676.6	8.03397e-05			913.8	1.36223
	5677.3	0.000135038			913.8	1.97843
	5677.9	0.000228451			913.8	0.68261
	5678.6	0.000360063			913.9	0.54913
	5679.2	0.000481327			913.9	0.59319
	5679.9	0.000520808			913.9	1.33954
	5680.5	0.000466254			913.9	2.0317
	5681.2	0.000361526			913.9	2.0888
	5681.8	0.000251877			914	0.98961
	5682.5	0.000170495			914	1.08663
	5683.2	0.000124464			914	1.57113
	5683.8	9.65029e-05			914	1.67079
	5684.5	7.39792e-05			914	1.30839
	5685.1	5.73159e-05			914	0.9553
	5685.8	5.15689e-05			914.1	1.13031
	5686.4	6.19899e-05			914.1	1.74878
	5687.1	8.93378e-05			914.1	0.88083
	5687.8	0.000133854			914.1	1.34023
	5688.4	0.000205355			914.1	2.05422
	5689.1	0.000300983			914.2	2.10971
	5689.7	0.000388459			914.2	1.32963
	5690.4	0.000443429			914.2	1.48264
	5691	0.000464412			914.2	1.72312
	5691.7	0.000459691			914.2	2.46195
	5692.3	0.00045522			914.3	1.56143
	5693	0.000464471			914.3	1.31951
	5693.7	0.0004621			914.3	0.81382
	5694.3	0.000431522			914.3	1.04338
	5695	0.000381819			914.3	1.14291
	5695.6	0.000320557			914.4	1.98923
	5696.3	0.000257183			914.4	1.83539
	5696.9	0.000200421			914.4	1.76911
	5697.6	0.000151446			914.4	1.86728
	5698.3	0.000116437			914.4	2.80225
	5698.9	0.000102063			914.5	2.13339
	5699.6	0.000104978			914.5	2.09903
	5700.2	0.000119039			914.5	1.52791
	5700.9	0.000140047			914.5	1.3195
	5701.5	0.00016483			914.5	0.72515
	5702.2	0.000188211			914.5	0.80199
	5702.8	0.000194682			914.6	1.03256
	5703.5	0.000173616			914.6	1.40625
	5704.2	0.000139458			914.6	0.88979
	5704.8	0.000109725			914.6	1.20875
	5705.5	8.50061e-05			914.6	1.46078
	5706.1	6.33156e-05			914.7	2.40548
	5706.8	4.6973e-05			914.7	2.33968
	5707.4	3.54607e-05			914.7	2.13406
	5708.1	2.80827e-05			914.7	1.16228
	5708.8	2.99109e-05			914.7	3.61516
	5709.4	5.45157e-05			914.8	1.16824
	5710.1	0.000129711			914.8	1.91155
	5710.7	0.000298509			914.8	1.30841
	5711.4	0.000614038			914.8	1.24149
	5712	0.00112			914.8	1.64343
	5712.7	0.0018			914.9	4.16578
	5713.3	0.00249			914.9	1.00361
	5714	0.00282			914.9	2.25261
	5714.7	0.00255			914.9	0.59531
	5715.3	0.00189			914.9	1.37288
	5716	0.00122			915	1.25302
	5716.6	0.000697905			915	1.8677
	5717.3	0.0003514			915	1.19753
	5717.9	0.000167304			915	1.18739
	5718.6	7.97928e-05			915	0.98848
	5719.3	3.81331e-05			915	2.62603
	5719.9	1.90097e-05			915.1	1.40787
	5720.6	1.17758e-05			915.1	0.89079
	5721.2	1.26951e-05			915.1	0.82365
	5721.9	2.27626e-05			915.1	1.37332
	5722.5	4.73006e-05			915.1	0.79109
	5723.2	8.95461e-05			915.2	1.93407
	5723.8	0.000136993			915.2	1.53866
	5724.5	0.00017111			915.2	2.0327
	5725.2	0.000197281			915.2	1.31884
	5725.8	0.000236288			915.2	2.16432
	5726.5	0.000292183			915.3	2.75752
	5727.1	0.00035048			915.3	2.69196
	5727.8	0.000387856			915.3	1.95571
	5728.4	0.000381973			915.3	3.03393
	5729.1	0.000328511			915.3	1.24238
	5729.8	0.000247645			915.4	2.47182
	5730.4	0.000171019			915.4	1.51606
	5731.1	0.000118589			915.4	1.41808
	5731.7	9.67849e-05			915.4	0.63784
	5732.4	0.000113567			915.4	0.92346
	5733	0.00017741			915.5	0.70301
	5733.7	0.000290423			915.5	2.19752
	5734.3	0.000432304			915.5	1.1645
	5735	0.000538886			915.5	1.85759
	5735.7	0.000548622			915.5	0.71452
	5736.3	0.00047268			915.6	1.15336
	5737	0.000369042			915.6	0.92307
	5737.6	0.000277545			915.6	1.48357
	5738.3	0.000208639			915.6	1.46205
	5738.9	0.000162974			915.6	2.50591
	5739.6	0.000136201			915.6	0.73623
	5740.3	0.000118999			915.7	1.32906
	5740.9	0.000104851			915.7	0.57194
	5741.6	9.04697e-05			915.7	0.84663
	5742.2	7.53039e-05			915.7	0.57143
	5742.9	6.31674e-05			915.7	1.56057
	5743.5	5.87418e-05			915.8	1.20862
	5744.2	6.65278e-05			915.8	2.39453
	5744.8	8.91838e-05			915.8	1.8445
	5745.5	0.000120012			915.8	2.03307
	5746.2	0.000145271			915.8	1.44086
	5746.8	0.000156897			915.9	1.61615
	5747.5	0.000157815			915.9	1.27532
	5748.1	0.000153126			915.9	1.36269
	5748.8	0.000142453			915.9	0.95618
	5749.4	0.000128216			915.9	1.0328
	5750.1	0.000119132			916	0.68096
	5750.8	0.000121311			916	1.16408
	5751.4	0.000134205			916	1.49425
	5752.1	0.000153913			916	1.58305
	5752.7	0.000180532			916	1.58183
	5753.4	0.0002156			916.1	1.8028
	5754	0.000252909			916.1	1.19527
	5754.7	0.000287751			916.1	3.25168
	5755.3	0.000331325			916.1	1.98773
	5756	0.000396572			916.1	2.86705
	5756.7	0.000464153			916.1	1.47469
	5757.3	0.000485153			916.2	1.89092
	5758	0.000435196			916.2	1.82592
	5758.6	0.000340865			916.2	2.30781
	5759.3	0.000241376			916.2	2.00099
	5759.9	0.000155779			916.2	2.31831
	5760.6	9.19234e-05			916.3	1.55962
	5761.3	5.48116e-05			916.3	1.86868
	5761.9	4.14749e-05			916.3	1.39585
	5762.6	4.53696e-05			916.3	1.58228
	5763.2	6.52123e-05			916.3	1.80213
	5763.9	0.00010674			916.4	3.14292
	5764.5	0.000177568			916.4	3.0434
	5765.2	0.000276981			916.4	3.25295
	5765.8	0.000389443			916.4	1.56161
	5766.5	0.000480986			916.4	1.27485
	5767.2	0.000509821			916.5	1.01083
	5767.8	0.000461799			916.5	1.30762
	5768.5	0.000370383			916.5	1.36143
	5769.1	0.000287444			916.5	2.29611
	5769.8	0.000237791			916.5	2.05591
	5770.4	0.000221352			916.6	1.96836
	5771.1	0.000242911			916.6	0.84592
	5771.8	0.000302681			916.6	1.61428
	5772.4	0.000376978			916.6	1.21822
	5773.1	0.000428348			916.6	1.92294
	5773.7	0.000426755			916.6	2.04554
	5774.4	0.000370194			916.7	3.68213
	5775	0.000290138			916.7	3.86796
	5775.7	0.000226095			916.7	3.70341
	5776.3	0.00019215			916.7	2.05461
	5777	0.000180382			916.7	2.1976
	5777.7	0.000183826			916.8	1.08817
	5778.3	0.000192128			916.8	1.77951
	5779	0.000196285			916.8	1.44908
	5779.6	0.000212858			916.8	2.29544
	5780.3	0.000275094			916.8	1.99023
	5780.9	0.000402284			916.9	1.68231
	5781.6	0.000564182			916.9	1.31718
	5782.3	0.000665442			916.9	1.90094
	5782.9	0.000629585			916.9	1.13387
	5783.6	0.000500445			916.9	0.9354
	5784.2	0.000374541			917	0.61595
	5784.9	0.000281117			917	1.1973
	5785.5	0.000205987			917	1.65917
	5786.2	0.000147958			917	2.61583
	5786.8	0.000111548			917	2.5278
	5787.5	9.59641e-05			917.1	3.10974
	5788.2	9.42364e-05			917.1	1.65848
	5788.8	9.49291e-05			917.1	1.83468
	5789.5	9.02563e-05			917.1	0.76917
	5790.1	8.19458e-05			917.1	0.86756
	5790.8	7.54405e-05			917.1	1.04288
	5791.4	7.22192e-05			917.2	1.79158
	5792.1	7.34145e-05			917.2	1.68146
	5792.8	8.17761e-05			917.2	3.01067
	5793.4	9.65157e-05			917.2	3.01124
	5794.1	0.000112809			917.2	3.88893
	5794.7	0.000128245			917.3	2.23106
	5795.4	0.000143631			917.3	1.82699
	5796	0.000154808			917.3	0.66014
	5796.7	0.000157617			917.3	2.32907
	5797.3	0.000156566			917.3	2.16492
	5798	0.000156719			917.4	3.36254
	5798.7	0.000159013			917.4	1.73595
	5799.3	0.000161944			917.4	1.68159
	5800	0.000162908			917.4	1.1768
	5800.6	0.000160154			917.4	1.70344
	5801.3	0.000149976			917.5	0.74693
	5801.9	0.000131403			917.5	2.15414
	5802.6	0.000111117			917.5	0.50424
	5803.3	9.50453e-05			917.5	2.04382
	5803.9	8.69539e-05			917.5	0.71534
	5804.6	9.2362e-05			917.6	1.90051
	5805.2	0.000115556			917.6	2.14227
	5805.9	0.000168259			917.6	2.42887
	5806.5	0.000280451			917.6	0.86771
	5807.2	0.000466646			917.6	2.21956
	5807.8	0.000670223			917.7	1.09801
	5808.5	0.000813401			917.7	2.3397
	5809.2	0.00092243			917.7	1.60567
	5809.8	0.00106			917.7	1.27511
	5810.5	0.00115			917.7	0.87939
	5811.1	0.00105			917.7	1.30836
	5811.8	0.00078232			917.8	1.40382
	5812.4	0.000488028			917.8	3.30758
	5813.1	0.000272264			917.8	1.74858
	5813.8	0.000146331			917.8	2.34139
	5814.4	8.40362e-05			917.8	0.84822
	5815.1	6.15411e-05			917.9	2.273
	5815.7	7.22565e-05			917.9	3.79997
	5816.4	0.000133315			917.9	4.39496
	5817	0.000284251			917.9	3.95463
	5817.7	0.000556095			917.9	6.05515
	5818.3	0.000919071			918	3.66159
	5819	0.0013			918	3.18771
	5819.7	0.00168			918	1.38559
	5820.3	0.00204			918	1.70309
	5821	0.00228			918	1.05511
	5821.6	0.00242			918.1	1.39588
	5822.3	0.0025			918.1	1.10999
	5822.9	0.00247			918.1	1.68108
	5823.6	0.00223			918.1	1.7911
	5824.3	0.00179			918.1	2.29741
	5824.9	0.00125			918.2	1.07776
	5825.6	0.000769538			918.2	1.25269
	5826.2	0.000479202			918.2	0.96657
	5826.9	0.00042879			918.2	1.45044
	5827.5	0.00058987			918.2	0.8243
	5828.2	0.000904268			918.2	1.24201
	5828.8	0.00129			918.3	0.49439
	5829.5	0.00165			918.3	1.21899
	5830.2	0.00185			918.3	1.42846
	5830.8	0.00185			918.3	1.74786
	5831.5	0.00164			918.3	1.09905
	5832.1	0.00127			918.4	1.24098
	5832.8	0.000874645			918.4	1.93306
	5833.4	0.000575153			918.4	3.33922
	5834.1	0.000393928			918.4	3.14191
	5834.8	0.000311987			918.4	3.01241
	5835.4	0.00030508			918.5	1.15531
	5836.1	0.000341329			918.5	1.43946
	5836.7	0.000380767			918.5	1.18634
	5837.4	0.000383505			918.5	1.33114
	5838	0.000350548			918.5	1.55721
	5838.7	0.000346146			918.6	4.45018
	5839.3	0.000479103			918.6	1.91521
	5840	0.000941549			918.6	2.72466
	5840.7	0.00215			918.6	1.37357
	5841.3	0.00467			918.6	1.49434
	5842	0.00852			918.7	1.47364
	5842.6	0.01256			918.7	2.09917
	5843.3	0.01509			918.7	1.82378
	5843.9	0.01479			918.7	2.15373
	5844.6	0.0117			918.7	1.52764
	5845.3	0.0075			918.8	2.03327
	5845.9	0.00408			918.8	0.48407
	5846.6	0.00205			918.8	0.48302
	5847.2	0.00103			918.8	0.72489
	5847.9	0.000525578			918.8	1.13177
	5848.5	0.000291157			918.8	1.35134
	5849.2	0.000198764			918.9	1.96643
	5849.8	0.000177847			918.9	1.55943
	5850.5	0.000183908			918.9	1.98864
	5851.2	0.000195679			918.9	3.05472
	5851.8	0.000214535			918.9	4.97747
	5852.5	0.000262778			919	5.46091
	5853.1	0.000377084			919	4.89123
	5853.8	0.000607447			919	3.164
	5854.4	0.00101			919	3.45007
	5855.1	0.00157			919	2.77006
	5855.8	0.0021			919.1	3.30938
	5856.4	0.00223			919.1	1.46282
	5857.1	0.00188			919.1	1.76936
	5857.7	0.00137			919.1	0.5508
	5858.4	0.000943499			919.1	0.52741
	5859	0.000604355			919.2	0.51557
	5859.7	0.000344262			919.2	1.29646
	5860.3	0.000174068			919.2	0.59333
	5861	8.30716e-05			919.2	0.8019
	5861.7	4.63339e-05			919.2	1.03282
	5862.3	4.42083e-05			919.3	1.81347
	5863	6.92373e-05			919.3	1.38579
	5863.6	0.000128829			919.3	1.01098
	5864.3	0.000240563			919.3	0.85683
	5864.9	0.000403878			919.3	1.60413
	5865.6	0.000581005			919.3	1.30745
	5866.3	0.000737418			919.4	1.69259
	5866.9	0.000877873			919.4	0.76987
	5867.6	0.00102			919.4	0.86816
	5868.2	0.00113			919.4	0.25227
	5868.9	0.00115			919.4	0.31842
	5869.5	0.00104			919.5	0.47275
	5870.2	0.000851223			919.5	0.71467
	5870.8	0.000628131			919.5	0.70224
	5871.5	0.000408899			919.5	1.4067
	5872.2	0.000240433			919.5	1.54904
	5872.8	0.000136558			919.6	3.06504
	5873.5	7.68135e-05			919.6	2.00059
	5874.1	4.4117e-05			919.6	1.63818
	5874.8	3.07236e-05			919.6	1.60346
	5875.4	3.02889e-05			919.6	3.04477
	5876.1	3.7095e-05			919.7	2.32743
	5876.8	4.6768e-05			919.7	3.44843
	5877.4	5.5216e-05			919.7	1.39775
	5878.1	6.03525e-05			919.7	1.57191
	5878.7	6.20849e-05			919.7	0.92415
	5879.4	5.85365e-05			919.8	0.84757
	5880	4.98947e-05			919.8	0.90813
	5880.7	4.26637e-05			919.8	4.25313
	5881.3	4.23045e-05			919.8	1.43121
	5882	4.69561e-05			919.8	3.25174
	5882.7	5.18793e-05			919.9	1.15583
	5883.3	5.50953e-05			919.9	1.70297
	5884	5.60872e-05			919.9	0.77001
	5884.6	5.38365e-05			919.9	0.7252
	5885.3	4.83374e-05			919.9	1.25119
	5885.9	4.14042e-05			919.9	2.09921
	5886.6	3.66183e-05			920	1.22033
	5887.3	3.68128e-05			920	1.99895
	5887.9	4.08351e-05			920	1.01114
	5888.6	4.61555e-05			920	1.088
	5889.2	5.26865e-05			920	0.944
	5889.9	6.19993e-05			920.1	2.70293
	5890.5	7.33417e-05			920.1	2.57125
	5891.2	8.15628e-05			920.1	3.11059
	5891.8	8.28379e-05			920.1	1.52881
	5892.5	7.92733e-05			920.1	1.23122
	5893.2	7.47092e-05			920.2	0.58291
	5893.8	7.2136e-05			920.2	0.79055
	5894.5	7.40363e-05			920.2	0.78017
	5895.1	7.83772e-05			920.2	0.93456
	5895.8	7.74729e-05			920.2	0.94488
	5896.4	6.66081e-05			920.3	1.97752
	5897.1	4.96379e-05			920.3	1.31886
	5897.8	3.30802e-05			920.3	1.70327
	5898.4	2.03907e-05			920.3	1.3508
	5899.1	1.29428e-05			920.3	2.12022
	5899.7	1.16833e-05			920.4	1.20888
	5900.4	1.72501e-05			920.4	0.86868
	5901	3.03641e-05			920.4	0.71338
	5901.7	5.10616e-05			920.4	1.42911
	5902.3	7.63157e-05			920.4	0.61703
	5903	9.9199e-05			920.4	1.83478
	5903.7	0.000110292			920.5	3.1538
	5904.3	0.000103558			920.5	3.9118
	5905	8.3949e-05			920.5	2.60376
	5905.6	6.36875e-05			920.5	2.1213
	5906.3	5.09142e-05			920.5	1.02278
	5906.9	4.60085e-05			920.6	0.93431
	5907.6	4.59477e-05			920.6	0.70343
	5908.3	4.77163e-05			920.6	1.29674
	5908.9	4.76614e-05			920.6	0.59334
	5909.6	4.37125e-05			920.6	0.76807
	5910.2	3.85632e-05			920.7	0.93336
	5910.9	3.59978e-05			920.7	0.92342
	5911.5	3.81251e-05			920.7	1.20894
	5912.2	4.83806e-05			920.7	1.39628
	5912.8	7.13516e-05			920.7	0.84567
	5913.5	0.000105981			920.8	1.30679
	5914.2	0.00014135			920.8	1.47246
	5914.8	0.000167729			920.8	1.68203
	5915.5	0.000187987			920.8	0.9127
	5916.1	0.000203653			920.8	0.61564
	5916.8	0.000202582			920.9	0.34029
	5917.4	0.000176339			920.9	0.86742
	5918.1	0.000133946			920.9	0.87935
	5918.8	9.06834e-05			920.9	0.98953
	5919.4	5.6201e-05			920.9	1.0755
	5920.1	3.32249e-05			921	2.26376
	5920.7	1.95286e-05			921	1.37501
	5921.4	1.16362e-05			921	1.276
	5922	7.46401e-06			921	0.55645
	5922.7	6.27615e-06			921	2.87966
	5923.3	8.17715e-06			921	1.51904
	5924	1.32037e-05			921.1	1.92242
	5924.7	2.06397e-05			921.1	0.73708
	5925.3	2.95971e-05			921.1	1.40554
	5926	3.94314e-05			921.1	0.46231
	5926.6	4.9428e-05			921.1	0.90075
	5927.3	5.88668e-05			921.2	0.82308
	5927.9	6.75919e-05			921.2	1.26395
	5928.6	7.67814e-05			921.2	0.63682
	5929.3	8.64088e-05			921.2	1.25333
	5929.9	9.25839e-05			921.2	0.21133
	5930.6	9.18657e-05			921.3	0.47212
	5931.2	8.37084e-05			921.3	1.1864
	5931.9	6.96958e-05			921.3	2.53792
	5932.5	5.49481e-05			921.3	2.56039
	5933.2	4.35889e-05			921.3	2.23109
	5933.8	3.53821e-05			921.4	0.85755
	5934.5	3.05328e-05			921.4	0.57135
	5935.2	3.02081e-05			921.4	0.41768
	5935.8	3.31939e-05			921.4	0.87812
	5936.5	3.6286e-05			921.4	1.32766
	5937.1	3.62246e-05			921.5	1.69211
	5937.8	3.20417e-05			921.5	2.15431
	5938.4	2.66816e-05			921.5	1.88093
	5939.1	2.46593e-05			921.5	1.05508
	5939.8	2.9829e-05			921.5	1.82328
	5940.4	4.70162e-05			921.6	0.95621
	5941.1	8.10899e-05			921.6	1.71456
	5941.7	0.000127592			921.6	1.2755
	5942.4	0.000165873			921.6	1.35159
	5943	0.000171976			921.6	1.45992
	5943.7	0.00014095			921.6	2.97638
	5944.3	9.08487e-05			921.7	2.07628
	5945	4.59349e-05			921.7	1.88026
	5945.7	1.88769e-05			921.7	1.60636
	5946.3	7.49639e-06			921.7	2.18697
	5947	4.73313e-06			921.7	3.38443
	5947.6	6.31554e-06			921.8	3.24191
	5948.3	1.02602e-05			921.8	1.38553
	5948.9	1.46586e-05			921.8	0.92338
	5949.6	1.74393e-05			921.8	1.3074
	5950.3	1.75784e-05			921.8	1.31845
	5950.9	1.62238e-05			921.9	0.69251
	5951.6	1.62853e-05			921.9	0.56076
	5952.2	2.04442e-05			921.9	0.34022
	5952.9	3.0224e-05			921.9	0.68138
	5953.5	4.8003e-05			921.9	0.56085
	5954.2	7.65088e-05			922	0.71422
	5954.8	0.000107475			922	0.96545
	5955.5	0.000121477			922	2.03088
	5956.2	0.000110474			922	1.6262
	5956.8	8.34842e-05			922	1.88002
	5957.5	5.37741e-05			922.1	1.6593
	5958.1	3.24577e-05			922.1	1.80318
	5958.8	2.39557e-05			922.1	0.94511
	5959.4	2.63592e-05			922.1	2.60507
	5960.1	3.63572e-05			922.1	1.26182
	5960.8	4.9091e-05			922.1	4.26169
	5961.4	5.76644e-05			922.2	2.10152
	5962.1	5.7669e-05			922.2	1.78083
	5962.7	5.12371e-05			922.2	0.86925
	5963.4	4.66237e-05			922.2	0.49558
	5964	5.74989e-05			922.2	0.60304
	5964.7	0.000105693			922.3	2.39517
	5965.3	0.000216653			922.3	1.48278
	5966	0.000380106			922.3	2.46158
	5966.7	0.000507701			922.3	1.24279
	5967.3	0.000507226			922.3	1.20818
	5968	0.000395854			922.4	1.14201
	5968.6	0.000255666			922.4	2.14246
	5969.3	0.000140909			922.4	1.47065
	5969.9	7.03388e-05			922.4	2.47249
	5970.6	3.90906e-05			922.4	1.46159
	5971.3	2.94984e-05			922.5	3.34174
	5971.9	2.88628e-05			922.5	1.24478
	5972.6	3.46582e-05			922.5	1.76968
	5973.2	4.79405e-05			922.5	1.36269
	5973.9	6.72794e-05			922.5	2.62613
	5974.5	8.96593e-05			922.6	1.28453
	5975.2	0.000115924			922.6	2.17606
	5975.8	0.000157525			922.6	0.52877
	5976.5	0.000243492			922.6	1.35108
	5977.2	0.000410718			922.6	1.12122
	5977.8	0.000669565			922.7	1.63743
	5978.5	0.000963984			922.7	1.40699
	5979.1	0.00118			922.7	1.12104
	5979.8	0.0012			922.7	1.07658
	5980.4	0.001			922.7	2.22015
	5981.1	0.000680059			922.7	1.29614
	5981.8	0.000409967			922.8	2.51488
	5982.4	0.000276686			922.8	1.12
	5983.1	0.000238606			922.8	1.38578
	5983.7	0.00022882			922.8	1.3312
	5984.4	0.000214321			922.8	1.20894
	5985	0.000197527			922.9	1.00907
	5985.7	0.000187844			922.9	2.09885
	5986.3	0.00018395			922.9	1.08924
	5987	0.000192113			922.9	1.604
	5987.7	0.000252798			922.9	0.94597
	5988.3	0.000454784			923	1.17592
	5989	0.000971171			923	1.87767
	5989.6	0.00206			923	2.85686
	5990.3	0.0037			923	1.38599
	5990.9	0.00533			923	0.84678
	5991.6	0.00628			923.1	0.51515
	5992.3	0.00628			923.1	1.16485
	5992.9	0.00524			923.1	1.06712
	5993.6	0.00363			923.1	1.36172
	5994.2	0.00221			923.1	0.945
	5994.9	0.00133			923.2	0.71446
	5995.5	0.000917797			923.2	0.40664
	5996.2	0.00084771			923.2	0.74747
	5996.8	0.00094671			923.2	0.9109
	5997.5	0.00104			923.2	2.34065
	5998.2	0.00106			923.3	1.96894
	5998.8	0.00102			923.3	2.45905
	5999.5	0.00104			923.3	3.05124
	6000.1	0.0014			923.3	2.95703
	6000.8	0.00262			923.3	1.67302
	6001.4	0.00556			923.3	2.1217
	6002.1	0.01126			923.4	2.28619
	6002.8	0.01952			923.4	2.85795
	6003.4	0.02742			923.4	1.50499
	6004.1	0.03104			923.4	1.87869
	6004.7	0.02966			923.4	1.2192
	6005.4	0.02615			923.5	1.52778
	6006	0.02294			923.5	0.77966
	6006.7	0.02066			923.5	2.8348
	6007.3	0.01971			923.5	1.4289
	6008	0.01961			923.5	2.31785
	6008.7	0.01906			923.6	1.90161
	6009.3	0.0186			923.6	1.49605
	6010	0.01968			923.6	0.69298
	6010.6	0.02224			923.6	0.78013
	6011.3	0.02568			923.6	1.10857
	6011.9	0.03072			923.7	1.75787
	6012.6	0.04066			923.7	1.39611
	6013.3	0.06092			923.7	3.25306
	6013.9	0.09811			923.7	3.18686
	6014.6	0.15736			923.7	2.62616
	6015.2	0.2262			923.8	2.03299
	6015.9	0.26855			923.8	2.26341
	6016.5	0.26313			923.8	1.63727
	6017.2	0.22718			923.8	1.46236
	6017.8	0.18577			923.8	0.44047
	6018.5	0.15233			923.9	0.6145
	6019.2	0.13018			923.9	0.85616
	6019.8	0.11444			923.9	1.05412
	6020.5	0.10372			923.9	0.9561
	6021.1	0.09694			923.9	1.26449
	6021.8	0.08732			923.9	0.85669
	6022.4	0.07613			924	1.29702
	6023.1	0.07303			924	0.80281
	6023.8	0.08672			924	1.1979
	6024.4	0.12682			924	0.64878
	6025.1	0.20197			924	1.01069
	6025.7	0.30921			924.1	0.97816
	6026.4	0.41359			924.1	1.27484
	6027	0.46496			924.1	1.25303
	6027.7	0.45691			924.1	1.44014
	6028.3	0.41286			924.1	0.47214
	6029	0.34164			924.2	1.53815
	6029.7	0.25726			924.2	1.46204
	6030.3	0.18343			924.2	2.70358
	6031	0.13141			924.2	2.11005
	6031.6	0.10273			924.2	2.12016
	6032.3	0.09522			924.3	2.66949
	6032.9	0.10288			924.3	2.98863
	6033.6	0.11856			924.3	2.27448
	6034.3	0.13943			924.3	2.23018
	6034.9	0.17425			924.3	1.74707
	6035.6	0.24929			924.4	2.0986
	6036.2	0.42736			924.4	3.6911
	6036.9	0.84022			924.4	4.47397
	6037.5	1.67194			924.4	2.52961
	6038.2	3.14106			924.4	1.70345
	6038.8	5.54187			924.5	1.15324
	6039.5	8.84857			924.5	1.49395
	6040.2	12.0648			924.5	1.36151
	6040.8	13.7713			924.5	2.27417
	6041.5	13.4354			924.5	1.78089
	6042.1	11.6429			924.5	1.93433
	6042.8	9.25844			924.6	1.75738
	6043.4	6.80265			924.6	2.15408
	6044.1	4.64096			924.6	1.44978
	6044.8	3.06195			924.6	3.08915
	6045.4	2.0396			924.6	1.17754
	6046.1	1.40372			924.7	1.19703
	6046.7	1.03302			924.7	0.671
	6047.4	0.83751			924.7	0.78047
	6048	0.77373			924.7	1.2606
	6048.7	0.82113			924.7	3.80249
	6049.3	0.98119			924.8	1.35331
	6050	1.3063			924.8	2.3406
	6050.7	1.83948			924.8	0.85833
	6051.3	2.59623			924.8	1.24134
	6052	3.61229			924.8	0.83591
	6052.6	4.88002			924.9	0.8681
	6053.3	6.12063			924.9	1.20529
	6053.9	6.82428			924.9	3.10895
	6054.6	6.76397			924.9	2.01236
	6055.3	6.04234			924.9	2.61693
	6055.9	4.82744			925	0.77103
	6056.6	3.48791			925	1.24049
	6057.2	2.46066			925	1.42819
	6057.9	2.0063			925	2.13228
	6058.5	2.28685			925	0.85726
	6059.2	3.46523			925.1	1.17663
	6059.8	5.94375			925.1	0.49442
	6060.5	10.2843			925.1	0.76871
	6061.2	16.5102			925.1	0.44019
	6061.8	24.3995			925.1	0.46161
	6062.5	34.1289			925.1	0.45004
	6063.1	45.2425			925.2	0.91179
	6063.8	55.0165			925.2	1.09918
	6064.4	59.4111			925.2	2.18708
	6065.1	57.1708			925.2	3.12126
	6065.8	49.8697			925.2	3.29699
	6066.4	39.1366			925.3	2.15311
	6067.1	27.6202			925.3	2.59129
	6067.7	18.0048			925.3	3.28517
	6068.4	10.9358			925.3	2.97984
	6069	6.18048			925.3	1.8019
	6069.7	3.35465			925.4	2.35194
	6070.3	1.92736			925.4	0.69294
	6071	1.45033			925.4	1.27359
	6071.7	1.54607			925.4	1.23189
	6072.3	2.00465			925.4	1.18764
	6073	2.79677			925.5	1.20887
	6073.6	3.89488			925.5	1.26377
	6074.3	5.30971			925.5	1.16476
	6074.9	7.18114			925.5	1.8021
	6075.6	9.6522			925.5	1.71387
	6076.3	12.8506			925.6	1.8133
	6076.9	17.0684			925.6	0.80265
	6077.6	21.8983			925.6	0.52756
	6078.2	25.3328			925.6	0.58251
	6078.9	25.6837			925.6	0.82411
	6079.5	23.007			925.7	0.99898
	6080.2	17.9985			925.7	1.96529
	6080.8	12.0169			925.7	2.01019
	6081.5	7.10778			925.7	2.28713
	6082.2	4.45231			925.7	2.22083
	6082.8	3.83104			925.7	2.66884
	6083.5	4.57784			925.8	2.98768
	6084.1	6.06752			925.8	3.02166
	6084.8	7.63022			925.8	2.20915
	6085.4	9.1595			925.8	2.58353
	6086.1	11.2981			925.8	1.97848
	6086.8	14.6827			925.9	1.74732
	6087.4	19.9328			925.9	2.0866
	6088.1	27.5382			925.9	2.83511
	6088.7	37.3634			925.9	1.51789
	6089.4	47.8289			925.9	1.37525
	6090	55.9042			926	0.80124
	6090.7	59.7071			926	3.59304
	6091.3	57.8572			926	0.79204
	6092	48.9477			926	1.57116
	6092.7	35.4222			926	1.17671
	6093.3	22.2064			926.1	1.57049
	6094	12.4502			926.1	1.56079
	6094.6	6.64515			926.1	1.68199
	6095.3	3.60985			926.1	1.63588
	6095.9	2.16389			926.1	1.8896
	6096.6	1.60831			926.2	1.12118
	6097.3	1.48427			926.2	1.71368
	6097.9	1.59741			926.2	1.5718
	6098.6	1.91584			926.2	1.51531
	6099.2	2.56628			926.2	1.75703
	6099.9	3.83161			926.3	2.97934
	6100.5	5.94009			926.3	2.29749
	6101.2	8.87726			926.3	2.69293
	6101.8	12.3154			926.3	2.26451
	6102.5	15.5686			926.3	2.01079
	6103.2	17.3439			926.3	1.48343
	6103.8	17.1506			926.4	1.44031
	6104.5	16.6269			926.4	1.05524
	6105.1	16.7333			926.4	1.30749
	6105.8	16.0447			926.4	0.71419
	6106.4	13.3004			926.4	0.87949
	6107.1	9.31664			926.5	0.49456
	6107.8	5.86124			926.5	1.05367
	6108.4	3.63576			926.5	1.83462
	6109.1	2.29664			926.5	1.57197
	6109.7	1.51381			926.5	0.93382
	6110.4	1.12167			926.6	1.47152
	6111	0.94275			926.6	1.74541
	6111.7	0.84289			926.6	2.45122
	6112.3	0.76999			926.6	1.26582
	6113	0.70229			926.6	1.13209
	6113.7	0.63665			926.7	1.26352
	6114.3	0.57006			926.7	1.46148
	6115	0.48278			926.7	1.29542
	6115.6	0.378			926.7	2.15241
	6116.3	0.28505			926.7	1.78145
	6116.9	0.2257			926.8	1.4854
	6117.6	0.20205			926.8	1.1543
	6118.3	0.19822			926.8	1.62665
	6118.9	0.19899			926.8	1.25353
	6119.6	0.20185			926.8	1.52754
	6120.2	0.20601			926.9	0.86836
	6120.9	0.2076			926.9	0.8018
	6121.5	0.20686			926.9	0.87753
	6122.2	0.20426			926.9	1.4836
	6122.8	0.1945			926.9	1.30727
	6123.5	0.17797			926.9	2.81317
	6124.2	0.16194			927	1.44133
	6124.8	0.14919			927	0.8022
	6125.5	0.13353			927	0.98833
	6126.1	0.10491			927	1.38392
	6126.8	0.06751			927	1.25207
	6127.4	0.03704			927.1	1.70429
	6128.1	0.01954			927.1	1.31927
	6128.8	0.01137			927.1	2.37355
	6129.4	0.00844			927.1	1.45086
	6130.1	0.00861			927.1	1.67
	6130.7	0.011			927.2	0.83467
	6131.4	0.01462			927.2	1.45044
	6132	0.01827			927.2	1.91079
	6132.7	0.02084			927.2	3.85872
	6133.3	0.02086			927.2	1.30654
	6134	0.01762			927.3	3.79914
	6134.7	0.01279			927.3	3.34236
	6135.3	0.00857			927.3	3.42972
	6136	0.00577			927.3	2.50648
	6136.6	0.00422			927.3	2.3959
	6137.3	0.00336			927.4	1.91007
	6137.9	0.00268			927.4	2.84463
	6138.6	0.002			927.4	2.47243
	6139.3	0.00137			927.4	3.60496
	6139.9	0.000876513			927.4	2.70305
	6140.6	0.000580928			927.5	3.15369
	6141.2	0.000458651			927.5	2.47461
	6141.9	0.000475747			927.5	2.38455
	6142.5	0.000646083			927.5	2.45948
	6143.2	0.00097576			927.5	3.36322
	6143.8	0.00136			927.5	1.94753
	6144.5	0.00158			927.6	2.11029
	6145.2	0.0015			927.6	1.41713
	6145.8	0.00117			927.6	1.83522
	6146.5	0.000795798			927.6	1.82519
	6147.1	0.000506546			927.6	1.50583
	6147.8	0.000331446			927.7	1.10936
	6148.4	0.000230484			927.7	2.52731
	6149.1	0.000167656			927.7	1.62445
	6149.8	0.000128397			927.7	2.77921
	6150.4	0.000111852			927.7	1.80433
	6151.1	0.000119957			927.8	1.23139
	6151.7	0.00014553			927.8	1.11025
	6152.4	0.000177221			927.8	1.40693
	6153	0.000220574			927.8	1.50448
	6153.7	0.000284547			927.8	3.03368
	6154.3	0.000341793			927.9	0.74686
	6155	0.000358635			927.9	1.40464
	6155.7	0.00035218			927.9	1.51712
	6156.3	0.000363184			927.9	1.36459
	6157	0.000404337			927.9	0.59369
	6157.6	0.000458527			928	1.35078
	6158.3	0.000500583			928	2.55992
	6158.9	0.000501072			928	4.82346
	6159.6	0.000431488			928	3.81184
	6160.3	0.000304533			928	3.73651
	6160.9	0.000177777			928.1	1.9135
	6161.6	9.39652e-05			928.1	1.71464
	6162.2	5.43087e-05			928.1	1.68141
	6162.9	4.19817e-05			928.1	2.82283
	6163.5	4.16257e-05			928.1	2.37324
	6164.2	4.42934e-05			928.2	2.13185
	6164.8	4.51222e-05			928.2	2.33911
	6165.5	4.25629e-05			928.2	2.91216
	6166.2	4.21639e-05			928.2	1.55014
	6166.8	5.60818e-05			928.2	1.37543
	6167.5	0.000101158			928.2	0.39785
	6168.1	0.000196769			928.3	0.34071
	6168.8	0.000350339			928.3	0.18705
	6169.4	0.000539107			928.3	0.45038
	6170.1	0.000739376			928.3	0.72402
	6170.8	0.000964218			928.3	1.428
	6171.4	0.00121			928.4	1.26441
	6172.1	0.0014			928.4	1.72598
	6172.7	0.00139			928.4	1.05518
	6173.4	0.00117			928.4	1.6704
	6174	0.000889822			928.4	1.97634
	6174.7	0.000688949			928.5	4.53861
	6175.3	0.000537343			928.5	2.42862
	6176	0.000380316			928.5	3.44966
	6176.7	0.000234726			928.5	1.86877
	6177.3	0.000130335			928.5	2.25285
	6178	6.65156e-05			928.6	1.19843
	6178.6	3.37776e-05			928.6	2.12046
	6179.3	2.1334e-05			928.6	2.60379
	6179.9	1.85418e-05			928.6	3.30814
	6180.6	1.95216e-05			928.6	2.31976
	6181.3	2.21386e-05			928.7	2.03352
	6181.9	2.53692e-05			928.7	1.65937
	6182.6	2.85504e-05			928.7	2.63663
	6183.2	3.16189e-05			928.7	4.05352
	6183.9	3.43647e-05			928.7	6.07696
	6184.5	3.49631e-05			928.8	4.44034
	6185.2	3.19118e-05			928.8	3.5934
	6185.8	2.77961e-05			928.8	1.9892
	6186.5	2.61607e-05			928.8	1.67081
	6187.2	2.7391e-05			928.8	0.97877
	6187.8	3.18282e-05			928.8	1.32904
	6188.5	4.03958e-05			928.9	1.1966
	6189.1	4.91917e-05			928.9	1.36235
	6189.8	5.19657e-05			928.9	1.06623
	6190.4	4.85418e-05			928.9	1.09948
	6191.1	4.27033e-05			928.9	0.89038
	6191.8	3.75898e-05			929	1.52804
	6192.4	3.72336e-05			929	1.01103
	6193.1	4.32651e-05			929	0.96672
	6193.7	4.9872e-05			929	0.58282
	6194.4	4.98649e-05			929	0.70364
	6195	4.32146e-05			929.1	0.75762
	6195.7	3.40975e-05			929.1	2.52686
	6196.3	2.52694e-05			929.1	1.82394
	6197	1.80199e-05			929.1	2.03259
	6197.7	1.30717e-05			929.1	2.14225
	6198.3	1.07616e-05			929.2	2.72599
	6199	1.08518e-05			929.2	2.52769
	6199.6	1.24031e-05			929.2	3.21907
	6200.3	1.46244e-05			929.2	1.70434
	6200.9	1.73918e-05			929.2	1.40672
	6201.6	1.97928e-05			929.3	1.61526
	6202.3	2.04682e-05			929.3	2.16518
	6202.9	2.01002e-05			929.3	1.82436
	6203.6	1.99824e-05			929.3	1.31908
	6204.2	1.98265e-05			929.3	0.67052
	6204.9	1.93521e-05			929.4	0.47259
	6205.5	1.93226e-05			929.4	0.26369
	6206.2	1.98467e-05			929.4	0.95552
	6206.8	1.98079e-05			929.4	1.07582
	6207.5	1.87736e-05			929.4	1.54866
	6208.2	1.74868e-05			929.5	1.15391
	6208.8	1.65956e-05			929.5	1.24186
	6209.5	1.68522e-05			929.5	0.9456
	6210.1	2.04155e-05			929.5	0.84639
	6210.8	3.27242e-05			929.5	0.81204
	6211.4	6.65466e-05			929.5	1.57192
	6212.1	0.000140852			929.6	0.97822
	6212.8	0.000261768			929.6	1.59408
	6213.4	0.000409609			929.6	0.36398
	6214.1	0.00054924			929.6	0.69166
	6214.7	0.000634358			929.6	1.64831
	6215.4	0.000641994			929.7	1.00063
	6216	0.000598173			929.7	1.24979
	6216.7	0.000520064			929.7	3.91221
	6217.3	0.000411865			929.7	1.83642
	6218	0.000308286			929.7	3.77931
	6218.7	0.000239558			929.8	1.60535
	6219.3	0.00020122			929.8	2.40575
	6220	0.000176087			929.8	2.51714
	6220.6	0.000152393			929.8	2.02326
	6221.3	0.000128797			929.8	0.91194
	6221.9	0.000109845			929.9	1.42863
	6222.6	9.60915e-05			929.9	0.58261
	6223.3	8.59717e-05			929.9	1.14253
	6223.9	8.09091e-05			929.9	0.92342
	6224.6	7.96698e-05			929.9	1.60431
	6225.2	7.75114e-05			930	1.64776
	6225.9	7.56104e-05			930	1.78966
	6226.5	8.01525e-05			930	1.49242
	6227.2	9.12868e-05			930	1.97988
	6227.8	0.000102154			930	1.12288
	6228.5	0.000106599			930.1	1.73544
	6229.2	0.000101983			930.1	1.61539
	6229.8	8.80136e-05			930.1	1.38439
	6230.5	6.86159e-05			930.1	1.29675
	6231.1	5.20549e-05			930.1	1.38431
	6231.8	4.57173e-05			930.1	1.51663
	6232.4	5.44863e-05			930.2	1.40783
	6233.1	8.72234e-05			930.2	0.67089
	6233.8	0.000161769			930.2	0.74694
	6234.4	0.000292958			930.2	0.80097
	6235.1	0.000475103			930.2	1.28388
	6235.7	0.000700659			930.3	2.30637
	6236.4	0.000973394			930.3	2.94529
	6237	0.00125			930.3	2.54821
	6237.7	0.00139			930.3	4.45263
	6238.3	0.00127			930.3	3.23317
	6239	0.000959574			930.4	2.90092
	6239.7	0.00066272			930.4	1.02314
	6240.3	0.000470256			930.4	1.1316
	6241	0.000344596			930.4	1.10913
	6241.6	0.000239989			930.4	1.48316
	6242.3	0.000158476			930.5	2.30749
	6242.9	0.000113431			930.5	4.18665
	6243.6	0.000101208			930.5	3.44066
	6244.3	0.000111178			930.5	2.35193
	6244.9	0.000131212			930.5	1.86781
	6245.6	0.000146427			930.6	2.13069
	6246.2	0.000145358			930.6	1.84367
	6246.9	0.000127605			930.6	2.13265
	6247.5	0.000105213			930.6	1.13423
	6248.2	9.64157e-05			930.6	0.9019
	6248.8	0.000112407			930.7	0.49516
	6249.5	0.000145442			930.7	0.4176
	6250.2	0.000172102			930.7	0.9667
	6250.8	0.000176114			930.7	1.32871
	6251.5	0.000163379			930.7	1.73562
	6252.1	0.000146987			930.8	2.03352
	6252.8	0.000129909			930.8	2.12128
	6253.4	0.000108153			930.8	2.56028
	6254.1	8.27774e-05			930.8	3.37383
	6254.8	6.3495e-05			930.8	3.98972
	6255.4	6.02902e-05			930.8	2.41786
	6256.1	7.7526e-05			930.9	1.78004
	6256.7	0.000113674			930.9	2.07629
	6257.4	0.000164748			930.9	2.7016
	6258	0.000235128			930.9	1.9411
	6258.7	0.000321528			930.9	3.66034
	6259.3	0.000377191			931	1.47386
	6260	0.00036402			931	2.60317
	6260.7	0.000324818			931	2.26432
	6261.3	0.000326092			931	2.55079
	6262	0.000389215			931	3.16594
	6262.6	0.000493644			931.1	3.86816
	6263.3	0.000587765			931.1	2.59403
	6263.9	0.000621134			931.1	2.30777
	6264.6	0.000589152			931.1	1.59377
	6265.3	0.000528609			931.1	2.16523
	6265.9	0.000458618			931.2	1.1104
	6266.6	0.000364667			931.2	1.12099
	6267.2	0.00025989			931.2	0.75851
	6267.9	0.000184347			931.2	0.85704
	6268.5	0.000149245			931.2	0.82403
	6269.2	0.000142597			931.3	0.98887
	6269.8	0.000155089			931.3	1.36216
	6270.5	0.000181123			931.3	1.54828
	6271.2	0.00021093			931.3	1.98747
	6271.8	0.000225941			931.3	2.4382
	6272.5	0.000210658			931.4	2.18603
	6273.1	0.000171083			931.4	2.50641
	6273.8	0.000132319			931.4	2.16633
	6274.4	0.000114468			931.4	2.49595
	6275.1	0.000120449			931.4	1.56062
	6275.8	0.000141834			931.5	2.0545
	6276.4	0.000164475			931.5	1.7043
	6277.1	0.000175642			931.5	1.05513
	6277.7	0.000167779			931.5	0.85618
	6278.4	0.000140494			931.5	1.09871
	6279	0.000103972			931.5	1.08774
	6279.7	6.94073e-05			931.6	1.87989
	6280.3	4.18127e-05			931.6	0.73725
	6281	2.40398e-05			931.6	0.5932
	6281.7	1.5515e-05			931.6	0.51565
	6282.3	1.27169e-05			931.6	1.62556
	6283	1.34177e-05			931.7	2.09966
	6283.6	1.66342e-05			931.7	2.02112
	6284.3	2.15907e-05			931.7	2.22794
	6284.9	2.75203e-05			931.7	2.79305
	6285.6	3.38764e-05			931.7	1.39822
	6286.3	4.11276e-05			931.8	1.42874
	6286.9	5.00253e-05			931.8	0.52789
	6287.6	5.88247e-05			931.8	0.93407
	6288.2	6.3057e-05			931.8	0.67071
	6288.9	6.09802e-05			931.8	0.88963
	6289.5	5.71475e-05			931.9	0.84505
	6290.2	5.51161e-05			931.9	0.84667
	6290.8	5.16947e-05			931.9	0.47192
	6291.5	4.4732e-05			931.9	1.45046
	6292.2	3.66481e-05			931.9	1.50497
	6292.8	2.83898e-05			932	2.36225
	6293.5	2.01849e-05			932	1.3185
	6294.1	1.43838e-05			932	1.9238
	6294.8	1.21456e-05			932	1.31886
	6295.4	1.16963e-05			932	3.62722
	6296.1	1.11591e-05			932.1	1.67988
	6296.8	1.11456e-05			932.1	4.59281
	6297.4	1.48387e-05			932.1	1.56181
	6298.1	2.7909e-05			932.1	2.42729
	6298.7	5.86799e-05			932.1	1.80397
	6299.4	0.000117115			932.2	1.47393
	6300	0.000212024			932.2	0.76668
	6300.7	0.000327102			932.2	3.92383
	6301.3	0.000407003			932.2	1.17435
	6302	0.000417065			932.2	4.19648
	6302.7	0.000382134			932.2	2.09024
	6303.3	0.000336266			932.3	2.42664
	6304	0.000289737			932.3	2.17574
	6304.6	0.000243044			932.3	3.1223
	6305.3	0.000199738			932.3	1.78021
	6305.9	0.000165075			932.3	2.58156
	6306.6	0.000139119			932.4	1.94171
	6307.3	0.000119418			932.4	4.20883
	6307.9	0.000107542			932.4	1.73038
	6308.6	0.000102008			932.4	1.10977
	6309.2	9.3611e-05			932.4	0.97781
	6309.9	8.02279e-05			932.5	1.09962
[truncated: 142,766 more rows]

## Sheet: Figure 2d,e
Figure 2d			Biodistribution_i.v. injection_Au-PC
		Urine	Feces	Heart	Lungs	Liver	Spleen	Kidneys
	Mouse 1	92.982	0.036	0.015	0.058	0.35	0.035	0.375
	Mouse 2	98.546	0.045	0.021	0.098	0.21	0.0174	0.548
	Mouse 3	95.498	0.028	0.025	0.046	0.45	0.033	0.43
Figure 2e			Biodistribution_i.v. injection_Au-GSH
		Urine	Feces	Heart	Lungs	Liver	Spleen	Kidneys
	Mouse 1	72.949	0.1066	0.07	0.117	1.056	0.078	0.352
	Mouse 2	69.929	0.1043	0.065	0.093	0.89	0.08	0.671
	Mouse 3	76.029	0.09852	0.043	0.144	0.5	0.038	0.319

## Sheet: Figure 3d-f
		LN and LN/B signal_i.t. injection_Au-PC
Figure 3d	Time (h)	LN	LN (± SD)	LN/B	LN/B (± SD)
	0.05	0.3823	0.01139	16.5597	3.06023
	0.16	0.54414	0.07087	12.6288	0.90622
	0.5	0.80513	0.05748	10.3228	0.88102
	1	0.37835	0.0797	4.28122	0.65737
	2	0.08851	0.01002	3.72355	1.11942
	3	0.05951	0.00738	2.21456	0.09344
	4	0.04013	0.01005	2.08781	0.30142
	5	0.03408	0.00821	2.26936	0.77585
	6	0.02963	0.00221	1.76378	0.11921
		LN and LN/B signal_i.t. injection_Au-GSH
Figure 3e	Time (h)	LN	LN (± SD)	LN/B	LN/B (± SD)
	0.05	0.36533	0.20025	3.18196	1.10701
	0.16	0.51962	0.14654	3.51003	0.51726
	0.5	0.20244	0.03982	1.97064	0.04368
	1	0.14908	0.0489	1.68089	0.15331
	2	0.12358	0.02989	1.48182	0.20337
	3	0.10607	0.01836	1.5373	0.31278
	4	0.10014	0.0183	1.57858	0.1346
	5	0.0883	0.01726	1.44474	0.19768
	6	0.08149	0.01973	1.61949	0.14448
		LN and LN/B signal_i.t. injection_ICG
Figure 3f	Time (h)	LN	LN (± SD)	LN/B	LN/B (± SD)
	0.05	0.17544	0.07094	2.50715	0.47344
	0.16	0.35162	0.06383	2.80805	0.3711
	0.5	0.58119	0.04516	3.02223	0.25482
	1	0.72281	0.04433	3.44109	0.28081
	2	0.96162	0.02655	3.75566	0.25485
	3	0.97059	0.03443	3.59003	0.21456
	4	0.95969	0.06026	3.45519	0.18666
	5	0.95845	0.05831	3.23623	0.13746
	6	0.94495	0.05547	3.32386	0.23799

## Sheet: Figure 4a-d
	Excretion_i.t. injection_4T1_Au-PC										Biodistribution_i.t. injection_4T1_Au-PC
Figure 4a	Time (h)	Urine	Urine (± SD)	Feces	Feces (± SD)			Figure 4b		Urine	Feces	Heart	Lungs	Liver	Spleen	Kidneys
	1	49.206	10.96	0.00963	0.00617				Mouse 1	99.39	0.2759	0.084	0.014	0.37	0.048	0.36
	3	83.093	7.89	0.03363	0.01772				Mouse 2	78.228	0.2615	0.0067	0.014	0.3	0.04	0.11
	6	89.966	11.57	0.06263	0.01667				Mouse 3	99	0.342	0.006	0.021	0.45	0.08	0.42
	24	92.206	12.1	0.2931	0.043
	Excretion_i.t. injection_4T1_Au-GSH										Biodistribution_i.t. injection_4T1_Au-GSH
Figure 4c	Time (h)	Urine	Urine (± SD)	Feces	Feces (± SD)			Figure 4d		Urine	Feces	Heart	Lungs	Liver	Spleen	Kidneys
	1	8.64	7.4	0.005	0.0008				Mouse 1	38.61	0.0844	0.092	0.18	1.99	0.6	1.39
	3	32.36	3.45	0.0084	0.0012				Mouse 2	40.497	0.057	0.063	0.22	1.84	0.46	1.43
	6	37.13	2.38	0.0344	0.0021				Mouse 3	41.085	0.13	0.085	0.16	2.21	0.37	1.28
	24	40.064	1.29307	0.09047	0.03688

## Sheet: Figure 5d-f
	LN and ROI signal_s.c. injection_Au-PC
Figure 5d	Time (h)	LN	LN (± SD)	ROI	ROI (± SD)
	0.05	0.92989	0.06154	0.99614	0.00218
	0.16	0.97878	0.03132	0.98898	0.00276
	0.5	1	0	0.98234	0.01109
	1	0.99401	0.00854	0.96946	0.01132
	2	0.68758	0.08084	0.86875	0.09569
	3	0.31207	0.09366	0.53642	0.09596
	4	0.13529	0.04268	0.33667	0.14496
	5	0.15808	0.10048	0.2859	0.09056
	6	0.14907	0.12208	0.24071	0.0896
	24			0.13434	0.02995
	LN and ROI signal_s.c. injection_Au-GSH
Figure 5e	Time (h)	LN	LN (± SD)	ROI	ROI (± SD)
	0.05	0.52435	0.12301	0.99542	0.0018
	0.16	0.53515	0.07626	0.9949	0.00454
	0.5	0.82184	0.16235	0.96496	0.02876
	1	0.67545	0.18183	0.93313	0.04569
	2	0.24449	0.09063	0.69401	0.15798
	3	0.1465	0.09275	0.49802	0.13773
	4	0.11181	0.07104	0.34086	0.08237
	5	0.10716	0.069	0.30081	0.05934
	6	0.08667	0.04387	0.26478	0.09037
	24			0.16898	0.06906
	LN and ROI signal_s.c. injection_ICG
Figure 5f	Time (h)	LN	LN (± SD)	ROI	ROI (± SD)
	0.05	0.35812	0.43646	0.78621	0.04234
	0.16	0.55338	0.30362	0.80594	0.03793
	0.5	0.41668	0.34239	0.79668	0.00472
	1	0.43758	0.04366	0.79276	0.03495
	2	0.76761	0.06138	0.75975	0.08748
	3	0.95064	0.00541	0.72492	0.0761
	4	0.97378	0.0217	0.72207	0.08708
	5	0.91928	0.10207	0.71541	0.08114
	6	0.95665	0.03689	0.72257	0.06758
	24			0.67219	0.01654

## Sheet: Figure 6c
		> 900 nm	> 1100 nm	> 1200 nm	> 1300 nm
Figure 6c	Position	Intensity	Intensity	Intensity	Intensity
	0	0.0909	0.05734	0.04946	0
	0.0964	0.06864	0.05762	0.03112	0
	0.1928	0.08738	0.04795	0.0577	0
	0.2892	0.08576	0.06994	0.03635	0
	0.3856	0.11244	0.07969	0.05223	0
	0.482	0.09192	0.04545	0.02041	0
	0.5784	0.08809	0.06637	0.04981	0
	0.6748	0.09077	0.0723	0.05043	0
	0.7713	0.0812	0.06078	0.04794	0
	0.8677	0.10308	0.06675	0.04618	0
	0.9641	0.06438	0.08567	0.05369	0
	1.0605	0.09422	0.07355	0.05653	0
	1.1569	0.07794	0.08327	0.04779	0
	1.2533	0.09679	0.06654	0.06636	0
	1.3497	0.10175	0.0788	0.05071	0
	1.4461	0.10688	0.07418	0.05999	0
	1.5425	0.09506	0.08301	0.05461	0
	1.6389	0.09377	0.0853	0.06284	0
	1.7353	0.08821	0.05979	0.06373	0
	1.8317	0.09721	0.10398	0.03603	0
	1.9281	0.10382	0.0893	0.05875	0
	2.0245	0.09029	0.07404	0.0552	0
	2.1209	0.09954	0.06707	0.05491	0
	2.2173	0.11718	0.09396	0.09035	0.00951
	2.3138	0.13519	0.09268	0.04836	0.000728499
	2.4102	0.10647	0.08834	0.05624	0
	2.5066	0.11271	0.08852	0.06116	0
	2.603	0.11503	0.09209	0.07542	0
	2.6994	0.1202	0.0845	0.08325	0
	2.7958	0.13519	0.09162	0.04613	0
	2.8922	0.12039	0.08105	0.05325	0
	2.9886	0.10904	0.10397	0.06464	0
	3.085	0.10794	0.09459	0.06157	0
	3.1814	0.12584	0.11166	0.06036	0
	3.2778	0.12249	0.07014	0.05977	0
	3.3742	0.13617	0.10423	0.06649	0
	3.4706	0.1188	0.11108	0.06813	0
	3.567	0.10997	0.09955	0.07448	0
	3.6634	0.12821	0.10896	0.09088	0
	3.7598	0.13453	0.10553	0.07899	0
	3.8563	0.13117	0.10776	0.06201	0
	3.9527	0.14932	0.11679	0.09675	0
	4.0491	0.1179	0.10973	0.07711	0
	4.1455	0.12494	0.10575	0.07472	0
	4.2419	0.12073	0.10152	0.06211	0
	4.3383	0.11688	0.10496	0.0594	0
	4.4347	0.14099	0.10546	0.09171	0
	4.5311	0.1297	0.10816	0.09731	0
	4.6275	0.14056	0.09861	0.08208	0
	4.7239	0.13578	0.10754	0.08138	0
	4.8203	0.12389	0.12565	0.15463	0
	4.9167	0.13891	0.10531	0.08005	0
	5.0131	0.14545	0.11446	0.0699	0
	5.1095	0.13823	0.07163	0.0784	0
	5.2059	0.141	0.11956	0.09527	0
	5.3023	0.13879	0.1163	0.09904	0
	5.3987	0.15212	0.11795	0.13557	0
	5.4952	0.14384	0.11083	0.10751	0
	5.5916	0.14977	0.11072	0.10932	0
	5.688	0.13885	0.12808	0.08339	0
	5.7844	0.1569	0.12772	0.09045	0
	5.8808	0.16725	0.11377	0.08605	0
	5.9772	0.16139	0.11048	0.08816	0
	6.0736	0.14978	0.12215	0.0826	0
	6.17	0.15256	0.11923	0.10481	0
	6.2664	0.15451	0.14419	0.10876	0
	6.3628	0.17828	0.12792	0.10983	0
	6.4592	0.14717	0.11377	0.11132	0
	6.5556	0.16227	0.11005	0.10026	0
	6.652	0.16936	0.13674	0.09786	0
	6.7484	0.15392	0.13319	0.11251	0.00142
	6.8448	0.18852	0.15081	0.13108	0.00626
	6.9412	0.16955	0.12416	0.10652	0.00162
	7.0377	0.16346	0.13237	0.09206	7.06067e-05
	7.1341	0.16983	0.15212	0.08624	0
	7.2305	0.19618	0.12972	0.09127	0
	7.3269	0.18034	0.15288	0.12484	0
	7.4233	0.18244	0.15981	0.11733	0
	7.5197	0.17974	0.15712	0.11878	0.00967
	7.6161	0.20341	0.1668	0.12932	0.00111
	7.7125	0.19311	0.15398	0.10033	3.13129e-05
	7.8089	0.18275	0.1626	0.10812	0
	7.9053	0.19511	0.15645	0.1146	0.0018
	8.0017	0.19415	0.16917	0.12518	0.00189
	8.0981	0.21221	0.16032	0.12844	0.00189
	8.1945	0.21015	0.168	0.12796	9.11311e-05
	8.2909	0.19688	0.13628	0.11346	0
	8.3873	0.22589	0.15935	0.12352	0
	8.4838	0.20615	0.1604	0.14876	0
	8.5802	0.20826	0.18316	0.13864	0
	8.6766	0.23944	0.19494	0.14696	0
	8.773	0.23225	0.18301	0.1403	0.01475
	8.8694	0.24345	0.20919	0.17203	0.00303
	8.9658	0.21774	0.20369	0.13846	0.00448
	9.0622	0.23162	0.18856	0.1415	0.000204709
	9.1586	0.25494	0.19397	0.15011	0.00635
	9.255	0.2614	0.22367	0.1717	0.00825
	9.3514	0.24191	0.21745	0.16171	0.06534
	9.4478	0.27972	0.22748	0.19433	0.03624
	9.5442	0.27745	0.2123	0.16343	0.02071
	9.6406	0.27751	0.22236	0.16119	0.02008
	9.737	0.26816	0.23521	0.17996	0.02414
	9.8334	0.27675	0.24448	0.21027	0.03128
	9.9298	0.29165	0.25357	0.20383	0.04238
	10.0262	0.30205	0.25952	0.22431	0.04345
	10.1227	0.29696	0.24818	0.2139	0.02694
	10.2191	0.30345	0.25838	0.21544	0.02625
	10.3155	0.29684	0.27934	0.22563	0.03038
	10.4119	0.30841	0.28483	0.22061	0.04305
	10.5083	0.32814	0.28617	0.25238	0.049
	10.6047	0.33902	0.30278	0.25991	0.05348
	10.7011	0.32755	0.31361	0.26181	0.06619
	10.7975	0.34861	0.32997	0.27002	0.07338
	10.8939	0.34837	0.3511	0.27936	0.07366
	10.9903	0.37195	0.35261	0.33145	0.07832
	11.0867	0.38745	0.37472	0.30994	0.09888
	11.1831	0.40817	0.36472	0.34009	0.1029
	11.2795	0.41705	0.39859	0.36861	0.10589
	11.3759	0.41985	0.41576	0.35659	0.11453
	11.4723	0.44931	0.3973	0.38219	0.12848
	11.5688	0.47217	0.42084	0.35575	0.14458
	11.6652	0.48487	0.45729	0.41162	0.16644
	11.7616	0.50535	0.45053	0.41917	0.17421
	11.858	0.50684	0.46426	0.45118	0.16781
	11.9544	0.51423	0.51718	0.44872	0.17326
	12.0508	0.56297	0.55594	0.48039	0.1778
	12.1472	0.57805	0.58106	0.49298	0.19619
	12.2436	0.58869	0.6034	0.51234	0.20603
	12.34	0.61596	0.60852	0.53343	0.21084
	12.4364	0.65826	0.64095	0.56576	0.22698
	12.5328	0.66041	0.63268	0.58529	0.24468
	12.6292	0.69667	0.68508	0.62749	0.27111
	12.7256	0.68711	0.71939	0.66105	0.28724
	12.822	0.71671	0.73821	0.64439	0.29857
	12.9184	0.73669	0.71728	0.67648	0.30346
	13.0148	0.74482	0.7607	0.67636	0.31342
	13.1112	0.76947	0.73776	0.70929	0.31587
	13.2077	0.76103	0.77688	0.69877	0.32551
	13.3041	0.77401	0.72865	0.70816	0.33081
	13.4005	0.78213	0.72079	0.66448	0.33082
	13.4969	0.7666	0.70807	0.68369	0.29362
	13.5933	0.73104	0.67387	0.62486	0.27943
	13.6897	0.70556	0.62591	0.57556	0.26501
	13.7861	0.6896	0.59909	0.53889	0.25705
	13.8825	0.66863	0.60006	0.52484	0.23995
	13.9789	0.63292	0.55423	0.47645	0.22417
	14.0753	0.64024	0.52123	0.49994	0.21612
	14.1717	0.5952	0.51877	0.44956	0.18389
	14.2681	0.56871	0.49631	0.40825	0.18228
	14.3645	0.54608	0.46214	0.41166	0.18155
	14.4609	0.49768	0.43326	0.3592	0.16531
	14.5573	0.45451	0.39486	0.31775	0.14786
	14.6538	0.43566	0.36115	0.2909	0.11847
	14.7502	0.43496	0.33844	0.2421	0.10564
	14.8466	0.39069	0.30763	0.23912	0.091
	14.943	0.37268	0.28405	0.2289	0.08736
	15.0394	0.35514	0.28592	0.20573	0.06804
	15.1358	0.32158	0.23314	0.18594	0.05089
	15.2322	0.32619	0.25727	0.19773	0.05053
	15.3286	0.31231	0.2226	0.1547	0.05814
	15.425	0.29432	0.2231	0.2053	0.05829
	15.5214	0.31306	0.22202	0.12127	0.0293
	15.6178	0.27917	0.20764	0.16766	0.02016
	15.7142	0.25758	0.18139	0.12984	0.01966
	15.8106	0.25013	0.17518	0.12997	0.00761
	15.907	0.2378	0.13648	0.12894	0.00312
	16.0034	0.23355	0.1641	0.10999	0.00168
	16.0998	0.23414	0.14759	0.13995	0.00165
	16.1963	0.21351	0.14041	0.10742	0.01633
	16.2927	0.22451	0.14958	0.11181	0.00135
	16.3891	0.21163	0.1378	0.09649	0.00135
	16.4855	0.1925	0.1473	0.06719	2.02496e-05
	16.5819	0.21578	0.13765	0.07955	0
	16.6783	0.20403	0.12954	0.07736	0
	16.7747	0.18153	0.12916	0.09862	0
	16.8711	0.19311	0.11324	0.0703	0
	16.9675	0.17264	0.12412	0.05532	0
	17.0639	0.17684	0.11678	0.08475	0
	17.1603	0.17867	0.10295	0.07673	0
	17.2567	0.19407	0.11647	0.14697	0
	17.3531	0.1848	0.10518	0.11541	8.49051e-05
	17.4495	0.1713	0.10546	0.05897	9.46103e-07
	17.5459	0.14443	0.09003	0.06184	0
	17.6423	0.15033	0.09649	0.064	0
	17.7388	0.14897	0.0976	0.05506	0
	17.8352	0.18607	0.10769	0.07104	0
	17.9316	0.14799	0.09469	0.05412	0
	18.028	0.16765	0.09758	0.07333	0
	18.1244	0.14271	0.1155	0.04625	0
	18.2208	0.13247	0.09726	0.08149	0
	18.3172	0.13549	0.08814	0.06417	0
	18.4136	0.14785	0.07655	0.03665	0
	18.51	0.1362	0.07212	0.04639	0
	18.6064	0.147	0.07765	0.04226	0
	18.7028	0.10644	0.08927	0.06181	0
	18.7992	0.11479	0.07393	0.04914	0
	18.8956	0.10119	0.07009	0.05483	0
	18.992	0.11121	0.04347	0.04473	0
	19.0884	0.12072	0.0756	0.0546	0
	19.1848	0.13218	0.08297	0.0835	0
	19.2812	0.09914	0.08362	0.03167	0.07552
	19.3777	0.11183	0.07256	0.0567	0.08878
	19.4741	0.12649	0.06753	0.04208	0.000306354
	19.5705	0.12084	0.0847	0.06945	0
	19.6669	0.12263	0.07364	0.06469	0
	19.7633	0.10175	0.05825	0.0331	0
	19.8597	0.09321	0.06146	0.01152	0
	19.9561	0.10165	0.05572	0.04859	0
	20.0525	0.07544	0.07186	0.0139	0
	20.1489	0.08032	0.0618	0.04239	0
	20.2453	0.10884	0.04254	0.02693	0
	20.3417	0.07068	0.04554	0.04322	0

## Sheet: Figure 6d
Figure 6d	NIR	Filter	LN/B
	NIR-I	900 nm	4.78482
	NIR-I	900 nm	4.24948
	NIR-I	900 nm	5.16349
	NIR-II	1100 nm	5.98884
	NIR-II	1100 nm	5.40623
	NIR-II	1100 nm	5.63553
	NIR-II	1200 nm	7.77171
	NIR-II	1200 nm	6.66866
	NIR-II	1200 nm	6.29272
	NIR-II	1300 nm	22.4258
	NIR-II	1300 nm	22.7482
	NIR-II	1300 nm	22.7799

## Sheet: Supplementary Figure 1a,b
		UV-vis
Supplementary Figure 1a		Au-PC	Au-GSH	GSH	PC			Supplementary Figure 1b	Au-GSH	Au-PC
	Wavelength (nm)	Abs	Abs	Abs	Abs				34.5126	50.1352
	800	1	1	0.04911	0.00799				33.6595	47.2154
	799	1.01075	1.01232	0.04967	0.00826				30.1525	47.831
	798	1.01522	1.01295	0.04939	0.00799
	797	1.01972	1.0281	0.04981	0.00819
	796	1.02392	1.03138	0.04943	0.00827
	795	1.03627	1.03541	0.04981	0.00762
	794	1.04006	1.04732	0.04978	0.00828
	793	1.04951	1.05162	0.04991	0.00792
	792	1.04113	1.05215	0.0497	0.00809
	791	1.05909	1.06195	0.04963	0.00838
	790	1.0663	1.07034	0.04996	0.00772
	789	1.07799	1.08251	0.04987	0.00835
	788	1.08491	1.08425	0.05013	0.00804
	787	1.07921	1.09242	0.04972	0.00817
	786	1.0989	1.10255	0.04996	0.00765
	785	1.09951	1.10415	0.05024	0.00817
	784	1.11078	1.11385	0.04959	0.00779
	783	1.11809	1.12338	0.05021	0.00769
	782	1.13237	1.13812	0.04981	0.00791
	781	1.1344	1.13654	0.05033	0.00775
	780	1.12962	1.13581	0.04999	0.00809
	779	1.14921	1.14508	0.04964	0.00774
	778	1.14341	1.15169	0.05004	0.00787
	777	1.16512	1.15916	0.04993	0.00765
	776	1.16321	1.16151	0.05031	0.00769
	775	1.1697	1.16715	0.04984	0.00804
	774	1.18339	1.17181	0.05046	0.00745
	773	1.18459	1.1828	0.0502	0.00804
	772	1.19658	1.18762	0.04998	0.00778
	771	1.20616	1.19981	0.04994	0.00797
	770	1.2219	1.20675	0.04997	0.00788
	769	1.20952	1.20692	0.05052	0.00747
	768	1.21644	1.21314	0.0502	0.00827
	767	1.23386	1.21471	0.0499	0.00762
	766	1.24221	1.22634	0.05032	0.00805
	765	1.25249	1.23356	0.05025	0.00745
	764	1.24984	1.23955	0.05038	0.00789
	763	1.2629	1.24669	0.05026	0.00769
	762	1.27396	1.25381	0.05054	0.00782
	761	1.28017	1.2633	0.05036	0.00797
	760	1.28514	1.26144	0.05041	0.00761
	759	1.28676	1.26707	0.05035	0.00815
	758	1.30331	1.27376	0.05032	0.00746
	757	1.30084	1.28116	0.05053	0.00766
	756	1.31435	1.29047	0.05014	0.0076
	755	1.32824	1.29959	0.05043	0.00768
	754	1.32839	1.30112	0.05035	0.00812
	753	1.34215	1.30764	0.05052	0.00748
	752	1.34284	1.31569	0.05035	0.00787
	751	1.35643	1.32218	0.05029	0.00752
	750	1.35969	1.33087	0.05038	0.00777
	749	1.36538	1.33758	0.05035	0.00809
	748	1.37951	1.34465	0.05024	0.00773
	747	1.38183	1.34771	0.05037	0.00808
	746	1.39422	1.35323	0.05057	0.00748
	745	1.3945	1.36391	0.05044	0.00825
	744	1.41548	1.36773	0.05012	0.00783
	743	1.42098	1.37634	0.05063	0.00783
	742	1.42427	1.38397	0.05048	0.00818
	741	1.4317	1.3896	0.05065	0.00756
	740	1.43694	1.39603	0.05025	0.00811
	739	1.4571	1.40592	0.05022	0.00764
	738	1.45862	1.41071	0.05049	0.00832
	737	1.47762	1.42307	0.05029	0.00776
	736	1.47879	1.42956	0.05038	0.00795
	735	1.48536	1.43075	0.05022	0.00794
	734	1.49511	1.43955	0.05025	0.0077
	733	1.50446	1.44913	0.05023	0.00823
	732	1.52123	1.45419	0.05031	0.00734
	731	1.51727	1.46236	0.05043	0.0083
	730	1.53497	1.47127	0.05007	0.00768
	729	1.53947	1.48034	0.05035	0.00797
	728	1.54916	1.48499	0.04989	0.00799
	727	1.55872	1.49105	0.05034	0.00767
	726	1.56383	1.50128	0.05005	0.00848
	725	1.5815	1.50814	0.0501	0.0077
	724	1.58408	1.51957	0.05025	0.00829
	723	1.59763	1.52599	0.04987	0.00767
	722	1.60946	1.53484	0.0502	0.00794
	721	1.62142	1.54354	0.04985	0.00818
	720	1.62972	1.54967	0.04998	0.00774
	719	1.63746	1.56021	0.0499	0.00835
	718	1.65474	1.56769	0.04987	0.00781
	717	1.65726	1.57866	0.04996	0.00832
	716	1.67389	1.58936	0.04978	0.00788
	715	1.6813	1.59223	0.05004	0.0081
	714	1.68968	1.60275	0.04954	0.00834
	713	1.69995	1.609	0.0498	0.00785
	712	1.70578	1.61955	0.04969	0.00824
	711	1.7217	1.62542	0.04975	0.00783
	710	1.73	1.63874	0.04978	0.00833
	709	1.74681	1.64649	0.04962	0.00801
	708	1.75238	1.65446	0.04979	0.00806
	707	1.76452	1.66404	0.04959	0.00817
	706	1.77488	1.67183	0.04953	0.00764
	705	1.78549	1.68284	0.04946	0.00826
	704	1.79871	1.68844	0.04959	0.00796
	703	1.80067	1.69732	0.04957	0.00827
	702	1.82079	1.71016	0.04938	0.00798
	701	1.82583	1.71687	0.04945	0.00799
	700	1.84013	1.72997	0.04919	0.00812
	699	1.85049	1.73344	0.04933	0.00775
	698	1.85546	1.74395	0.04917	0.00833
	697	1.87397	1.75384	0.04909	0.00781
	696	1.87404	1.76228	0.04916	0.00822
	695	1.89034	1.77242	0.04896	0.00796
	694	1.90428	1.78157	0.04899	0.00786
	693	1.9152	1.78982	0.04872	0.00817
	692	1.92694	1.80095	0.04892	0.0077
	691	1.92907	1.81239	0.04883	0.00832
	690	1.94631	1.82006	0.04869	0.00771
	689	1.95077	1.83153	0.04863	0.00809
	688	1.9688	1.83796	0.0485	0.00809
	687	1.97079	1.84525	0.04852	0.00804
	686	1.98619	1.8553	0.0483	0.00822
	685	1.99512	1.86331	0.0485	0.00771
	684	2.00263	1.87388	0.0481	0.00826
	683	2.01911	1.8798	0.04804	0.00766
	682	2.01843	1.8912	0.04814	0.00812
	681	2.03845	1.90077	0.04787	0.00786
	680	2.04329	1.90926	0.048	0.00769
	679	2.05234	1.91795	0.0477	0.00817
	678	2.06782	1.92655	0.04791	0.00772
	677	2.0723	1.9353	0.04767	0.0083
	676	2.08799	1.94343	0.04758	0.00773
	675	2.09225	1.95382	0.04753	0.00816
	674	2.10587	1.96134	0.04736	0.0079
	673	2.11372	1.96882	0.04728	0.0079
	672	2.12285	1.9798	0.0469	0.0083
	671	2.13328	1.98576	0.04721	0.00773
	670	2.139	1.99394	0.04701	0.00836
	669	2.15549	2.00163	0.0468	0.0079
	668	2.15471	2.01145	0.04682	0.00818
	667	2.16603	2.01727	0.0467	0.00805
	666	2.17191	2.02357	0.0468	0.00797
	665	2.17825	2.0313	0.04646	0.00826
	664	2.19201	2.03639	0.04658	0.0078
	663	2.19598	2.04708	0.04628	0.00848
	662	2.21334	2.05762	0.04618	0.00783
	661	2.21229	2.06334	0.04629	0.00827
	660	2.22306	2.0685	0.04595	0.00805
	659	2.22801	2.07264	0.04607	0.00808
	658	2.23705	2.08294	0.0458	0.00832
	657	2.24328	2.0862	0.04602	0.00792
	656	2.24569	2.09473	0.04566	0.00851
	655	2.26075	2.10106	0.04563	0.00794
	654	2.25845	2.10532	0.04566	0.00835
	653	2.27029	2.11112	0.04554	0.00821
	652	2.27266	2.11677	0.04563	0.00811
	651	2.27962	2.12233	0.04521	0.00838
	650	2.28708	2.12819	0.04545	0.00787
	649	2.28487	2.13279	0.04524	0.00836
	648	2.29271	2.13289	0.0451	0.00797
	647	2.29615	2.14122	0.04515	0.00841
	646	2.30688	2.14802	0.045	0.0083
	645	2.30856	2.15393	0.04495	0.00821
	644	2.31044	2.15733	0.04464	0.00842
	643	2.31748	2.15903	0.04484	0.00801
	642	2.31635	2.16436	0.04474	0.00857
	641	2.32648	2.16679	0.04468	0.00811
	640	2.3227	2.17015	0.04477	0.00843
	639	2.33262	2.17562	0.04447	0.00825
	638	2.33447	2.17918	0.0446	0.00831
	637	2.33588	2.1827	0.04427	0.00855
	636	2.34226	2.18359	0.04444	0.00809
	635	2.33346	2.18726	0.04424	0.0086
	634	2.3443	2.18922	0.04415	0.0081
	633	2.3432	2.19521	0.04424	0.00852
	632	2.3485	2.19261	0.0439	0.00843
	631	2.34696	2.19483	0.04407	0.00823
	630	2.34879	2.19971	0.0437	0.00867
	629	2.35603	2.19877	0.04391	0.00823
	628	2.35566	2.20726	0.04386	0.00856
	627	2.36713	2.20854	0.04355	0.00817
	626	2.36588	2.21072	0.04355	0.00856
	625	2.37205	2.21065	0.04335	0.00853
	624	2.37763	2.21472	0.04365	0.00832
	623	2.3745	2.21836	0.04317	0.00855
	622	2.38645	2.22568	0.04331	0.00823
	621	2.38856	2.23125	0.04317	0.0088
	620	2.406	2.2375	0.043	0.00819
	619	2.40719	2.24204	0.04317	0.00869
	618	2.4181	2.24871	0.04287	0.00842
	617	2.4257	2.25596	0.04299	0.00834
	616	2.4323	2.26287	0.04263	0.00873
	615	2.44619	2.2681	0.04264	0.00819
	614	2.44765	2.27778	0.04266	0.00876
	613	2.46514	2.2862	0.04258	0.00828
	612	2.46715	2.29471	0.04271	0.00858
	611	2.48254	2.30511	0.04237	0.00854
	610	2.49448	2.31229	0.0427	0.00836
	609	2.50624	2.32473	0.04261	0.00888
	608	2.52565	2.33328	0.04272	0.00845
	607	2.53096	2.34863	0.04267	0.00899
	606	2.54848	2.35782	0.04276	0.00841
	605	2.55506	2.36876	0.04289	0.00883
	604	2.57126	2.3812	0.04252	0.0087
	603	2.59005	2.39653	0.043	0.00847
	602	2.59758	2.4056	0.04291	0.00902
	601	2.61763	2.41449	0.04298	0.00846
	600	2.62396	2.43067	0.04312	0.00893
	599	2.64318	2.44083	0.04286	0.00857
	598	2.6569	2.45748	0.04334	0.00885
	597	2.66825	2.46881	0.04298	0.0089
	596	2.68213	2.48337	0.04329	0.0088
	595	2.69105	2.49643	0.04301	0.00919
	594	2.70834	2.50838	0.0431	0.00874
	593	2.71677	2.52285	0.04309	0.00935
	592	2.73792	2.53496	0.04284	0.00893
	591	2.7473	2.54909	0.04314	0.00908
	590	2.76014	2.56403	0.0427	0.00901
	589	2.78015	2.57934	0.04295	0.00878
	588	2.78998	2.59493	0.04256	0.00918
	587	2.81073	2.60576	0.0425	0.00873
	586	2.81823	2.62239	0.04254	0.00932
	585	2.84102	2.6363	0.04211	0.0088
	584	2.85946	2.65618	0.0425	0.00907
	583	2.87868	2.67386	0.04204	0.00899
	582	2.89881	2.69007	0.04211	0.00881
	581	2.91149	2.70513	0.0419	0.00929
	580	2.9443	2.72199	0.04185	0.00878
	579	2.95451	2.74298	0.04188	0.00903
	578	2.97983	2.76057	0.04161	0.0088
	577	3.00182	2.78026	0.04178	0.00921
	576	3.02342	2.79853	0.04135	0.00916
	575	3.04668	2.8151	0.04162	0.0089
	574	3.0635	2.83523	0.04139	0.00937
	573	3.09136	2.85449	0.04142	0.00877
	572	3.10905	2.87804	0.04147	0.0093
	571	3.13834	2.89696	0.04101	0.00904
	570	3.15384	2.91567	0.04139	0.00921
	569	3.16396	2.92751	0.04116	0.00957
	568	3.18748	2.94689	0.04069	0.00906
	567	3.21263	2.97052	0.04111	0.00949
	566	3.23673	2.98959	0.04082	0.00945
	565	3.26349	3.00967	0.04084	0.00916
	564	3.2897	3.03496	0.04081	0.00939
	563	3.31526	3.05384	0.04071	0.0091
	562	3.34202	3.07847	0.0411	0.00953
	561	3.36015	3.09612	0.04054	0.00904
	560	3.38934	3.1205	0.04082	0.00932
	559	3.41261	3.1403	0.04075	0.00928
	558	3.4393	3.16218	0.04069	0.00906
	557	3.45944	3.18479	0.04054	0.00954
	556	3.48489	3.19913	0.04043	0.00912
	555	3.50465	3.22385	0.04064	0.00957
	554	3.53264	3.24517	0.04049	0.00919
	553	3.55591	3.2647	0.04074	0.00943
	552	3.58191	3.29067	0.04042	0.00943
	551	3.6081	3.30656	0.04047	0.00928
	550	3.63413	3.32982	0.04058	0.0097
	549	3.65647	3.3489	0.04024	0.00921
	548	3.68055	3.37397	0.04053	0.00975
	547	3.70678	3.39351	0.04037	0.00932
	546	3.73201	3.41383	0.04014	0.00961
	545	3.75975	3.43718	0.03994	0.00955
	544	3.78447	3.45715	0.03996	0.00924
	543	3.80814	3.48046	0.04007	0.00983
	542	3.83534	3.50242	0.04013	0.00918
	541	3.86279	3.52674	0.04013	0.00967
	540	3.89404	3.55173	0.03991	0.00931
	539	3.91898	3.57325	0.04027	0.00958
	538	3.94458	3.59646	0.04021	0.00972
	537	3.97164	3.62334	0.04031	0.0095
	536	4.00511	3.65059	0.04019	0.00995
	535	4.03705	3.67523	0.04011	0.00936
	534	4.06674	3.70384	0.04028	0.00994
	533	4.09599	3.7275	0.04009	0.00946
	532	4.12754	3.75782	0.04037	0.00962
	531	4.16298	3.78537	0.04038	0.00988
	530	4.19852	3.81608	0.04018	0.00964
	529	4.23191	3.84895	0.04008	0.01009
	528	4.26723	3.87708	0.04005	0.00948
	527	4.2983	3.90871	0.04039	0.00992
	526	4.33773	3.94197	0.04008	0.00991
	525	4.37608	3.97544	0.04022	0.00984
	524	4.41266	4.01201	0.03997	0.0099
	523	4.45088	4.04125	0.04014	0.00965
	522	4.48955	4.07702	0.04003	0.01017
	521	4.53334	4.113	0.04008	0.00983
	520	4.56777	4.1505	0.04016	0.01007
	519	4.6134	4.18326	0.04002	0.00981
	518	4.64935	4.22335	0.04011	0.00999
	517	4.69286	4.26251	0.03991	0.01015
	516	4.73369	4.29591	0.03997	0.00981
	515	4.77468	4.33492	0.04002	0.01031
	514	4.81578	4.37216	0.0399	0.00976
	513	4.85778	4.41136	0.04001	0.01017
	512	4.90502	4.44937	0.03973	0.00997
	511	4.94194	4.48388	0.03979	0.01007
	510	4.98546	4.52461	0.03982	0.01015
	509	5.02881	4.56333	0.03998	0.00991
	508	5.07433	4.60469	0.03995	0.01039
	507	5.11792	4.64285	0.0397	0.01001
	506	5.1592	4.68256	0.03983	0.01042
	505	5.20131	4.71912	0.03968	0.01021
	504	5.24087	4.75426	0.03993	0.01037
	503	5.2885	4.79617	0.03976	0.01038
	502	5.32866	4.83042	0.0398	0.01009
	501	5.37031	4.87093	0.03971	0.0105
	500	5.4087	4.90399	0.03974	0.01023
	499	5.44817	4.94361	0.04001	0.01064
	498	5.4927	4.98191	0.03974	0.01023
	497	5.53415	5.01766	0.03999	0.01028
	496	5.57657	5.05572	0.03978	0.01054
	495	5.61708	5.092	0.03965	0.01037
	494	5.6584	5.13167	0.0399	0.01059
	493	5.69814	5.16531	0.03957	0.01031
	492	5.73998	5.20551	0.03985	0.01081
	491	5.78014	5.24163	0.03956	0.01051
	490	5.81912	5.27822	0.03988	0.01057
	489	5.86462	5.31531	0.03966	0.01088
	488	5.90002	5.34861	0.03982	0.01051
	487	5.93791	5.38607	0.03972	0.0109
	486	5.97795	5.41748	0.03956	0.01035
	485	6.02049	5.4568	0.03972	0.01071
	484	6.06156	5.49179	0.0396	0.01065
	483	6.09931	5.52044	0.03967	0.01081
	482	6.13679	5.55759	0.03965	0.01089
	481	6.17952	5.59339	0.03974	0.0106
	480	6.22342	5.63312	0.03971	0.011
	479	6.26096	5.66638	0.03954	0.01062
	478	6.30454	5.70539	0.03985	0.01101
	477	6.34466	5.74053	0.03948	0.01085
	476	6.38382	5.77551	0.03977	0.01084
	475	6.43005	5.81647	0.03969	0.01102
	474	6.47297	5.85236	0.03973	0.01065
	473	6.51975	5.89377	0.03968	0.01125
	472	6.56765	5.93265	0.03965	0.0108
	471	6.60855	5.97578	0.03986	0.01116
	470	6.66	6.01694	0.0395	0.01097
	469	6.70523	6.05767	0.03982	0.0108
	468	6.75269	6.10336	0.0397	0.01127
	467	6.80072	6.14141	0.03957	0.01095
	466	6.84751	6.18705	0.03983	0.01159
	465	6.89599	6.22741	0.0396	0.01107
	464	6.9445	6.27339	0.03988	0.01132
	463	6.99386	6.31708	0.03964	0.01108
	462	7.04165	6.3534	0.03975	0.01128
	461	7.09088	6.40176	0.03967	0.01151
	460	7.13839	6.43934	0.03963	0.01117
	459	7.18599	6.48334	0.03991	0.01156
	458	7.22426	6.51839	0.03973	0.01109
	457	7.26936	6.56114	0.03986	0.01144
	456	7.31422	6.60056	0.03941	0.01155
	455	7.35769	6.63639	0.03986	0.01139
	454	7.40147	6.67591	0.03972	0.01146
	453	7.44419	6.7109	0.03962	0.01124
	452	7.48297	6.75022	0.03993	0.01166
	451	7.52608	6.78172	0.03951	0.0112
	450	7.56693	6.81408	0.03999	0.01174
	449	7.60614	6.84876	0.03963	0.01158
	448	7.6424	6.87809	0.03986	0.0116
	447	7.6764	6.9151	0.03974	0.01169
	446	7.71113	6.94062	0.03974	0.01139
	445	7.74416	6.9746	0.03977	0.01204
	444	7.7808	6.9959	0.03962	0.01158
	443	7.81387	7.02824	0.04009	0.0119
	442	7.84651	7.0554	0.03984	0.01175
	441	7.87961	7.08413	0.03997	0.0118
	440	7.91725	7.11384	0.03982	0.01219
	439	7.94804	7.13703	0.03974	0.01163
	438	7.98024	7.16813	0.04001	0.01212
	437	8.01256	7.19155	0.03989	0.01154
	436	8.0422	7.2197	0.04031	0.01202
	435	8.07626	7.24784	0.04001	0.01192
	434	8.11238	7.27581	0.04008	0.01211
	433	8.1431	7.30509	0.04036	0.01228
	432	8.17265	7.32727	0.04021	0.01177
	431	8.20919	7.36425	0.04054	0.01227
	430	8.25214	7.39284	0.04031	0.01175
	429	8.28987	7.42552	0.04037	0.0123
	428	8.32943	7.46072	0.04026	0.01207
	427	8.37262	7.49009	0.0405	0.01217
	426	8.4148	7.53418	0.0408	0.01231
	425	8.45941	7.56892	0.04071	0.01204
	424	8.50616	7.61148	0.0409	0.01257
	423	8.56258	7.65377	0.04058	0.01215
	422	8.61897	7.70826	0.04101	0.01254
	421	8.66773	7.74777	0.04092	0.01247
	420	8.72975	7.79796	0.041	0.01246
	419	8.78467	7.85425	0.04111	0.01254
	418	8.84645	7.90306	0.04112	0.01238
	417	8.90523	7.95654	0.04129	0.0128
	416	8.9669	8.01282	0.0409	0.01232
	415	9.03608	8.07415	0.04143	0.01275
	414	9.09936	8.12896	0.04137	0.01264
	413	9.16873	8.19136	0.04145	0.01238
	412	9.23333	8.25464	0.04152	0.01287
	411	9.30087	8.31056	0.04148	0.01238
	410	9.37612	8.37993	0.04176	0.01311
	409	9.43624	8.43512	0.04139	0.01243
	408	9.50817	8.50269	0.04199	0.01287
	407	9.57794	8.56234	0.04173	0.01248
	406	9.64994	8.62406	0.0418	0.0128
	405	9.71793	8.69195	0.04183	0.01306
	404	9.78552	8.75177	0.04188	0.01252
	403	9.86114	8.81536	0.04221	0.01302
	402	9.92811	8.88036	0.04186	0.01266
	401	9.99785	8.9489	0.04234	0.01314
	400	10.0746	9.01682	0.0422	0.01311
	399	10.1476	9.07408	0.04223	0.01287
	398	10.2119	9.14234	0.04245	0.01344
	397	10.2831	9.19626	0.04224	0.01283
	396	10.3544	9.26937	0.04275	0.01332
	395	10.429	9.32942	0.04233	0.01293
	394	10.5038	9.40066	0.04265	0.01338
	393	10.5759	9.46364	0.04263	0.01313
	392	10.6559	9.52555	0.04254	0.01314
	391	10.7206	9.58672	0.04277	0.01385
	390	10.7999	9.65444	0.04251	0.01332
	389	10.8696	9.7209	0.04287	0.01363
	388	10.9503	9.78372	0.04267	0.01333
	387	11.0318	9.85687	0.04311	0.01375
	386	11.1104	9.92064	0.04301	0.01358
	385	11.1869	9.99183	0.04296	0.01335
	384	11.2743	10.069	0.04326	0.01386
	383	11.3619	10.1396	0.04303	0.01335
	382	11.441	10.2094	0.04342	0.01392
	381	11.5305	10.2883	0.04316	0.01368
	380	11.6239	10.361	0.04347	0.01387
	379	11.7098	10.447	0.04354	0.014
	378	11.8048	10.5175	0.04345	0.01374
	377	11.9002	10.5997	0.04389	0.01444
	376	11.9827	10.6739	0.04373	0.01366
	375	12.0807	10.7604	0.04403	0.01429
	374	12.1737	10.8384	0.04372	0.01407
	373	12.2646	10.9128	0.04441	0.01393
	372	12.3751	11.0085	0.04433	0.01414
	371	12.4553	11.0783	0.04422	0.01385
	370	12.562	11.1702	0.04462	0.01449
	369	12.6477	11.2397	0.04455	0.01404
	368	12.7603	11.3444	0.0449	0.01449
	367	12.8603	11.4169	0.04458	0.01425
	366	12.961	11.5153	0.0449	0.01419
	365	13.0818	11.6065	0.04529	0.01458
	364	13.186	11.6929	0.04526	0.01437
	363	13.3106	11.7994	0.04539	0.01497
	362	13.4122	11.9051	0.04537	0.01458
	361	13.5484	12.0097	0.0456	0.0147
	360	13.6665	12.1173	0.04598	0.01465
	359	13.7919	12.2272	0.0462	0.01478
	358	13.9169	12.3361	0.04644	0.01476
	357	14.0372	12.4386	0.04623	0.01453
	356	14.1949	12.5791	0.04645	0.01533
	355	14.3189	12.6847	0.04602	0.01457
	354	14.4544	12.8148	0.04705	0.01556
	353	14.5866	12.9372	0.04685	0.0151
	352	14.733	13.0448	0.04688	0.01546
	351	14.8802	13.2102	0.04701	0.0152
	350	15.0292	13.3073	0.04698	0.01513
	349	15.1842	13.4209	0.04312	0.01373
	348	15.3344	13.5497	0.0432	0.0133
	347	15.4854	13.6769	0.04315	0.01334
	346	15.6332	13.8134	0.04309	0.01329
	345	15.7818	13.9416	0.04356	0.01352
	344	15.9222	14.0824	0.04369	0.01349
	343	16.0793	14.2094	0.04341	0.01358
	342	16.2401	14.3559	0.04375	0.01371
	341	16.3779	14.4798	0.04348	0.01297
	340	16.5202	14.6082	0.04415	0.01378
	339	16.6612	14.7363	0.04316	0.0135
	338	16.8115	14.8535	0.04272	0.01343
	337	16.9459	14.9833	0.04323	0.0138
	336	17.0958	15.1079	0.04309	0.014
	335	17.2291	15.2419	0.04333	0.01396
	334	17.3895	15.3722	0.0434	0.0143
	333	17.5358	15.4893	0.0434	0.01436
	332	17.6842	15.6352	0.04361	0.01495
	331	17.8157	15.745	0.04319	0.01506
	330	17.9741	15.8707	0.04395	0.0157
	329	18.1145	15.9914	0.04364	0.01579
	328	18.2588	16.1178	0.04381	0.01678
	327	18.4031	16.2353	0.0438	0.01747
	326	18.5456	16.3486	0.04363	0.01843
	325	18.6677	16.4838	0.04428	0.01992
	324	18.8184	16.5885	0.0434	0.02084
	323	18.9528	16.704	0.04409	0.02259
	322	19.0896	16.8023	0.04389	0.02413
	321	19.2121	16.9043	0.04402	0.02645
	320	19.3306	17.0158	0.04433	0.02878
	319	19.4656	17.1061	0.04432	0.03099
	318	19.578	17.2199	0.0445	0.03479
	317	19.7123	17.3116	0.04436	0.03789
	316	19.8635	17.4249	0.04478	0.04251
	315	19.9945	17.5181	0.04524	0.04686
	314	20.1233	17.6272	0.0446	0.05232
	313	20.2733	17.752	0.04523	0.05819
	312	20.4207	17.8672	0.04503	0.06514
	311	20.5846	17.9946	0.04544	0.07294
	310	20.7466	18.1206	0.04496	0.08124
	309	20.9098	18.2597	0.04555	0.09128
	308	21.0811	18.3871	0.04565	0.1015
	307	21.2567	18.5368	0.04589	0.11309
	306	21.4407	18.6866	0.04601	0.12601
	305	21.6322	18.8347	0.04581	0.13951
	304	21.8173	18.99	0.04615	0.15388
	303	22.0057	19.1452	0.04608	0.16846
	302	22.201	19.3046	0.04595	0.184
	301	22.4104	19.4637	0.04625	0.19959
	300	22.6225	19.6272	0.04607	0.21473
	299	22.844	19.8054	0.0465	0.23033
	298	23.0758	19.967	0.04642	0.24451
	297	23.2967	20.1499	0.04647	0.25814
	296	23.5672	20.3312	0.0466	0.27008
	295	23.8407	20.5111	0.04646	0.28133
	294	24.1211	20.7046	0.04605	0.29054
	293	24.4179	20.8915	0.04648	0.29869
	292	24.7443	21.0744	0.04697	0.30472
	291	25.0526	21.2636	0.04676	0.30874
	290	25.3971	21.4572	0.04705	0.31185
	289	25.7338	21.6359	0.04725	0.31226
	288	26.0764	21.8378	0.04728	0.31163
	287	26.4054	22.0324	0.04737	0.30857
	286	26.7417	22.2049	0.0475	0.30449
	285	27.0761	22.3871	0.04794	0.29878
	284	27.4055	22.5488	0.04756	0.29133
	283	27.7674	22.7271	0.04809	0.28364
	282	28.0999	22.885	0.04784	0.27383
	281	28.4518	23.0424	0.04826	0.26428
	280	28.8038	23.1981	0.04853	0.25313
	279	29.164	23.3352	0.0485	0.2421
	278	29.5392	23.5027	0.04896	0.2308
	277	29.8984	23.6333	0.04872	0.21887
	276	30.2839	23.7923	0.04936	0.20778
	275	30.6985	23.9353	0.04924	0.19589
	274	31.132	24.0956	0.04926	0.18507
	273	31.5933	24.2544	0.04917	0.17412
	272	32.1071	24.42	0.04924	0.16372
	271	32.6529	24.6085	0.04999	0.15422
	270	33.2557	24.7789	0.04986	0.14479
	269	33.8899	24.9724	0.04998	0.13706
	268	34.6044	25.172	0.05006	0.12951
	267	35.3561	25.3849	0.05053	0.12308
	266	36.18	25.6145	0.05077	0.11767
	265	37.0375	25.8268	0.05079	0.11336
	264	37.9657	26.0718	0.05145	0.11053
	263	38.9233	26.3159	0.05139	0.10896
	262	39.9213	26.5779	0.05191	0.10939
	261	40.9274	26.8352	0.05211	0.11109
	260	41.9232	27.1177	0.05275	0.11547
	259	42.9215	27.3973	0.05324	0.12199
	258	43.907	27.6604	0.05342	0.13143
	257	44.841	27.967	0.05421	0.14444
	256	45.7596	28.2519	0.05457	0.16052
	255	46.6418	28.5628	0.05568	0.18168
	254	47.4269	28.8541	0.05636	0.20653
	253	48.1827	29.1726	0.05756	0.23775
	252	48.8989	29.4929	0.05881	0.27443
	251	49.5243	29.8108	0.05997	0.31759
	250	50.1352	30.1525	0.06186	0.36846
	249	50.6346	30.4938	0.06362	0.42675
	248	51.0726	30.8543	0.06634	0.4933
	247	51.4806	31.2227	0.06908	0.56788
	246	51.8158	31.6022	0.07236	0.65
	245	52.0953	32.0057	0.07677	0.7403
	244	52.3685	32.4145	0.08149	0.83726
	243	52.6054	32.8637	0.08808	0.93976
	242	52.768	33.3172	0.09471	1.04476
	241	52.9691	33.7854	0.10359	1.15163
	240	53.0682	34.2649	0.1139	1.25582
	239	53.1836	34.7693	0.12617	1.35552
	238	53.3199	35.3131	0.14074	1.44642
	237	53.3625	35.8211	0.15723	1.52742
	236	53.463	36.4043	0.17745	1.59611
	235	53.5432	36.9518	0.19949	1.64746
	234	53.6181	37.5226	0.22552	1.68459
	233	53.7007	38.1218	0.25474	1.70412
	232	53.7824	38.73	0.28783	1.7093
	231	53.8916	39.337	0.32508	1.69748
	230	54.0197	39.9434	0.36574	1.6703
	229	54.1069	40.6118	0.41101	1.63184
	228	54.2129	41.1823	0.46059	1.57855
	227	54.3792	41.8019	0.5148	1.51686
	226	54.4671	42.4433	0.57381	1.44824
	225	54.6902	43.0755	0.63729	1.37435
	224	54.8749	43.7014	0.7056	1.29679
	223	55.0583	44.2737	0.77965	1.21846
	222	55.2972	44.8968	0.8599	1.14012
	221	55.4905	45.4905	0.94762	1.0637
	220	55.7458	46.0857	1.04242	0.99177
	219	55.9933	46.6435	1.14567	0.9252
	218	56.2058	47.1597	1.25976	0.86494
	217	56.5111	47.7912	1.38737	0.81195
	216	56.6393	48.2657	1.52642	0.76952
	215	56.9216	48.766	1.68631	0.73652
	214	57.1536	49.1875	1.86261	0.71322
	213	57.2659	49.614	2.05648	0.70231
	212	57.4207	49.9487	2.26422	0.70389
	211	57.5559	50.3111	2.47198	0.72402
	210	57.5891	50.4698	2.64762	0.76666
	209	57.5407	50.7857	2.77952	0.84402
	208	57.5524	50.8941	2.84726	0.9672
	207	57.5301	51.0824	2.88304	1.15554
	206	57.4764	51.1608	2.88965	1.42389
	205	57.4311	51.2139	2.8981	1.78473
	204	57.3416	51.2439	2.89558	2.2395
	203	57.2744	51.1935	2.8988	2.76755
	202	57.2275	51.2094	2.89936	3.28714
	201	57.3016	51.173	2.90064	3.53838
	200	57.2369	51.3054	2.91618	3.52672

[truncated: 14 more sheets: Supplementary Figure 2, Supplementary Figure 3b, Supplementary Figure 4a-c, Supplementary Figure 5a,b, Supplementary Figure 7b, Supplementary Figure 8b, Supplementary Figure 12d-f, Supplementary Figure 16a-f, Supplementary Figure 17b, Supplementary Figure 18b, Supplementary Figure 19a-d, Supplementary Figure 20b, Supplementary Figure 25a,b, Supplementary Figure 26]
